# Supplementary material for: 5-(4-Fluoro­phen­yl)-2,2,6-trimethyl-4H-1,3-dioxin-4-one
Source: Acta Crystallogr Sect E Struct Rep Online. 2009 Jun 27;65(Pt 7):o1694. doi: 10.1107/S1600536809023666 (PMC2969376; doi:10.1107/S1600536809023666)
Supplement: Supplementary file 2 [file e-65-o1694-Isup2.hkl]

#
# h,k,l, Fc-squared, Fo-squared, sigma(Fo-squared) and status flag
#
data_I
_shelx_title ' 274 in P 21/c'
_shelx_refln_list_code          4
_shelx_F_calc_maximum       94.46
_exptl_crystal_F_000       496.00
_reflns_d_resolution_high  0.8255
 
loop_
 _symmetry_equiv_pos_as_xyz
 'x, y, z'
 '-x, y+1/2, -z+1/2'
 '-x, -y, -z'
 'x, -y-1/2, z-1/2'
 
_cell_length_a    11.8648
_cell_length_b     7.7809
_cell_length_c    12.7798
_cell_angle_alpha  90.000
_cell_angle_beta  107.369
_cell_angle_gamma  90.000
 
_shelx_F_squared_multiplier     1.000
 
loop_
 _refln_index_h
 _refln_index_k
 _refln_index_l
 _refln_F_squared_calc
 _refln_F_squared_meas
 _refln_F_squared_sigma
 _refln_observed_status
   2   0   0     1988.89     2001.09     43.89 o
   3   0   0     7368.25     7166.13    637.06 o
   4   0   0      444.86      424.88      5.01 o
   5   0   0      690.57      660.53     18.90 o
   6   0   0       13.03       18.48      1.39 o
   7   0   0       13.35       14.93      2.20 o
   9   0   0        0.03        3.06      2.18 o
  10   0   0      324.42      329.23      9.57 o
  11   0   0       76.79       84.81      6.23 o
  12   0   0      360.64      392.30     18.37 o
  13   0   0      227.20      237.14     16.27 o
   1   1   0       13.76       19.48      1.02 o
   2   1   0     1017.78     1224.71     56.19 o
   3   1   0     4427.07     4380.33    446.70 o
   4   1   0      126.59      114.25      3.43 o
   5   1   0      311.94      289.24      5.58 o
   6   1   0      242.57      273.71      6.75 o
   7   1   0       67.90       60.98      1.79 o
   8   1   0       25.50       26.77      1.23 o
   9   1   0      228.78      215.49      3.81 o
  10   1   0       54.82       47.76      3.81 o
  11   1   0        0.90        2.53      1.17 o
  12   1   0       23.36       17.19      3.35 o
  13   1   0       15.38       13.19      2.17 o
   1   2   0     1100.21      993.18     10.52 o
   4   2   0        7.36       12.12      1.09 o
   5   2   0      112.78      121.94      5.19 o
   6   2   0      155.76      142.01      4.02 o
   7   2   0        0.02        1.10      0.59 o
   8   2   0       54.13       53.08      3.80 o
   9   2   0        2.93        2.68      0.81 o
  10   2   0       39.31       34.53      2.52 o
  11   2   0       47.91       47.82      6.76 o
  12   2   0        3.29        4.25      1.57 o
  13   2   0      159.05      165.55     17.21 o
   1   3   0     1963.11     2576.71     26.66 o
   2   3   0      166.28      148.06      7.27 o
   3   3   0      181.96      220.37      3.29 o
   4   3   0       36.33       44.95      4.58 o
   5   3   0       18.45       26.74      4.86 o
   6   3   0       30.39       30.37      1.31 o
   7   3   0      123.63      117.26      7.64 o
   8   3   0      138.17      135.09     11.18 o
   9   3   0      105.70      110.33      5.03 o
  10   3   0       19.63       18.23      4.43 o
  11   3   0      134.24      134.77      4.36 o
  12   3   0        5.45        5.70      1.90 o
  13   3   0        0.41        0.66      0.83 o
   0   4   0        1.89        1.84      0.38 o
   1   4   0      641.53      574.23      6.57 o
   2   4   0     2029.61     1754.93     18.45 o
   3   4   0      289.22      317.16      5.43 o
   4   4   0      639.41      649.63      7.74 o
   5   4   0        7.56        7.07      0.77 o
   6   4   0       94.67       99.82      6.50 o
   7   4   0       15.18       10.32      2.59 o
   8   4   0      339.48      320.37      9.45 o
   9   4   0       14.88       11.98      1.75 o
  10   4   0       35.93       45.37      4.53 o
  11   4   0        0.47        1.18      0.87 o
  12   4   0        1.31        0.59      1.26 o
   1   5   0       10.87        7.98      3.06 o
   2   5   0      252.73      222.20      2.66 o
   3   5   0      164.82      178.57      9.38 o
   4   5   0        4.88        4.89      1.04 o
   5   5   0       50.63       45.54      5.38 o
   6   5   0      122.05      116.00     16.49 o
   7   5   0      225.39      213.79     10.75 o
   8   5   0      313.15      323.23      7.22 o
   9   5   0      134.72      129.65     11.41 o
  10   5   0       78.24       86.29      5.58 o
  11   5   0      160.32      160.41     17.05 o
   0   6   0     1015.66      886.98     23.70 o
   1   6   0      173.43      182.67     10.28 o
   2   6   0      145.70      132.43     10.69 o
   3   6   0      511.07      468.92     10.88 o
   4   6   0       11.29        9.78      2.42 o
   5   6   0       53.17       45.97     12.05 o
   6   6   0      112.62      113.16      4.08 o
   7   6   0       21.03       21.99      1.88 o
   8   6   0      193.97      202.16      6.13 o
   9   6   0        2.08        1.15      0.84 o
  10   6   0       34.71       42.39      4.78 o
   1   7   0        1.08        1.35      0.71 o
   2   7   0      253.91      278.84     13.42 o
   3   7   0       45.21       42.50      2.89 o
   4   7   0       20.50       23.67      2.01 o
   5   7   0        0.32        0.57      0.44 o
   6   7   0      397.11      435.82     15.79 o
   7   7   0       20.09       17.48      4.20 o
   8   7   0        8.68        7.96      2.54 o
   9   7   0        8.45        5.92      2.02 o
   0   8   0       32.90       38.97      5.24 o
   1   8   0        0.23        0.60      0.31 o
   2   8   0       31.46       25.72      2.85 o
   3   8   0       52.30       48.19      8.58 o
   4   8   0      208.59      213.68      7.34 o
   5   8   0       19.53       14.02      1.68 o
   6   8   0       98.14      102.01     12.13 o
   7   8   0       33.02       36.10      3.22 o
   1   9   0        9.21       13.11      2.39 o
   2   9   0        7.55        7.87      2.78 o
   3   9   0        2.41        1.39      0.82 o
   4   9   0       85.43       90.44      7.79 o
 -13   1   1      293.28      357.74     25.70 o
 -12   1   1      555.98      666.32     61.12 o
 -11   1   1       22.12       18.91      3.04 o
 -10   1   1      269.76      305.40      8.98 o
  -9   1   1       92.65       93.94      5.49 o
  -8   1   1       78.23       84.77      2.90 o
  -7   1   1       38.65       34.78      2.93 o
  -6   1   1       17.81       13.18      0.66 o
  -5   1   1      111.33      103.86      2.32 o
  -4   1   1       42.11       41.50      2.70 o
  -3   1   1       33.80       33.11      1.44 o
  -1   1   1      579.86      532.66      9.81 o
   1   1   1     1199.55     1160.09     27.18 o
   3   1   1      611.26      603.89     10.28 o
   4   1   1        0.34        0.14      0.21 o
   5   1   1      475.59      494.21     18.12 o
   6   1   1        0.00        0.40      0.38 o
   7   1   1       23.45       30.33      1.63 o
   8   1   1       68.30       62.36      4.66 o
   9   1   1      136.17      127.80     13.78 o
  10   1   1        6.61        4.28      1.06 o
  11   1   1        3.07        3.06      0.71 o
  12   1   1        4.69        3.67      1.16 o
  13   1   1        1.75        2.63      0.93 o
 -13   2   1        0.13        2.38      0.90 o
 -12   2   1      295.24      496.84     23.68 o
 -11   2   1      111.74      124.40      4.03 o
 -10   2   1      497.34      561.80     36.66 o
  -9   2   1       63.11       62.02      7.02 o
  -8   2   1        3.45        3.54      0.67 o
  -7   2   1        8.88       10.41      1.07 o
  -6   2   1      552.89      430.26      4.79 o
  -5   2   1      451.59      444.00     54.58 o
  -4   2   1     1078.21     1061.05     69.70 o
  -3   2   1       57.04       51.54      2.79 o
  -2   2   1        2.67        0.65      0.89 o
  -1   2   1       18.65       10.58      6.58 o
   0   2   1     4734.54     4367.08    475.37 o
   1   2   1     1695.90     1694.34     17.21 o
   2   2   1     4744.47     4973.76    766.58 o
   4   2   1        7.55        7.84      0.70 o
   5   2   1      425.15      468.31      4.36 o
   6   2   1      728.83      842.03      9.44 o
   7   2   1      222.60      216.60      5.66 o
   8   2   1       24.94       17.44      2.26 o
   9   2   1       14.27       11.90      1.20 o
  10   2   1        1.46        1.19      0.33 o
  11   2   1       15.92       13.73      2.98 o
  12   2   1      101.17      107.05      7.11 o
  13   2   1       69.78       77.34      9.95 o
 -13   3   1       90.69       84.28      9.05 o
 -12   3   1        0.21        2.37      1.20 o
 -11   3   1      109.47      105.63      3.29 o
 -10   3   1      302.42      322.41      9.20 o
  -9   3   1       13.80       12.92      1.09 o
  -8   3   1       34.50       30.72      3.86 o
  -6   3   1       69.33       71.77      9.68 o
  -5   3   1        7.88        9.63      1.90 o
  -4   3   1      199.53      198.08      9.82 o
  -3   3   1       79.13       89.45      5.02 o
  -2   3   1     1016.27     1168.39     12.56 o
  -1   3   1        4.22        3.13      0.50 o
   0   3   1      188.53      154.36      7.54 o
   1   3   1     1180.55     1230.25     12.76 o
   2   3   1      896.20      855.65     12.80 o
   3   3   1     1081.03     1308.13     12.83 o
   4   3   1      553.81      553.09      6.60 o
   5   3   1      732.34      720.31     35.87 o
   6   3   1      177.79      171.54      2.87 o
   7   3   1      159.99      167.52      8.52 o
   8   3   1       30.12       35.61      3.03 o
   9   3   1      126.46      117.51      9.62 o
  10   3   1      141.45      137.67     10.54 o
  11   3   1        5.39        2.81      0.82 o
  12   3   1       22.05       23.52      4.58 o
 -12   4   1        4.28        2.84      0.90 o
 -11   4   1        0.71        0.84      1.25 o
 -10   4   1        3.66        2.53      0.53 o
  -9   4   1       86.01       84.41      3.44 o
  -8   4   1        2.45        2.72      0.84 o
  -7   4   1      191.65      202.45     14.14 o
  -6   4   1      139.95      133.10      7.88 o
  -5   4   1        1.22        2.16      1.10 o
  -4   4   1        0.02        1.03      0.99 o
  -3   4   1      942.17      997.08     11.06 o
  -2   4   1      220.41      210.78     32.66 o
  -1   4   1      882.42      896.00      9.97 o
   0   4   1      640.46      568.46      6.59 o
   1   4   1        8.90       12.22      1.21 o
   2   4   1     1801.44     1802.31    116.66 o
   3   4   1     1098.05     1230.84     94.22 o
   4   4   1      429.77      410.99      5.71 o
   5   4   1      648.03      642.09      8.09 o
   6   4   1       25.57       20.86      3.06 o
   7   4   1        1.80        1.36      0.73 o
   8   4   1        9.20        7.58      1.06 o
   9   4   1       92.75       83.83      5.86 o
  10   4   1       78.39       83.41      7.92 o
  11   4   1       69.09       79.37      5.49 o
  12   4   1       27.18       25.39      4.67 o
 -11   5   1        5.38        5.96      1.30 o
 -10   5   1       19.15       15.24      3.05 o
  -9   5   1        0.22        1.31      0.55 o
  -8   5   1        0.63        0.83      0.97 o
  -7   5   1        3.28        4.71      1.41 o
  -6   5   1       12.50       13.97      2.87 o
  -5   5   1       69.15       67.45      7.82 o
  -4   5   1      754.31      791.15      9.53 o
  -3   5   1      209.17      228.49      4.33 o
  -2   5   1       33.17       33.49      3.43 o
  -1   5   1      277.53      294.25      5.55 o
   0   5   1       10.53       13.92      2.65 o
   1   5   1      357.04      342.72      9.99 o
   2   5   1        3.00        1.70      0.43 o
   3   5   1       18.84       22.04      1.99 o
   4   5   1      485.81      514.57     33.58 o
   5   5   1      226.23      183.76      7.54 o
   6   5   1      394.83      354.85     10.39 o
   7   5   1        0.37        0.31      0.63 o
   8   5   1        0.15        2.45      2.36 o
   9   5   1      161.71      180.55      5.55 o
  10   5   1        3.48        1.74      0.58 o
  11   5   1       15.90       11.81      1.59 o
 -10   6   1       12.39       10.92      1.74 o
  -9   6   1       11.32       12.06      2.31 o
  -8   6   1        2.31        2.59      0.66 o
  -7   6   1        0.57        0.92      0.45 o
  -6   6   1      556.50      467.22     13.49 o
  -5   6   1       44.64       44.37      3.72 o
  -4   6   1      480.73      500.30     14.33 o
  -3   6   1      854.14      913.99     25.45 o
  -2   6   1      293.21      323.57      9.66 o
  -1   6   1      230.27      232.64     10.86 o
   0   6   1      247.73      257.65      5.56 o
   1   6   1       16.78       14.87      1.94 o
   2   6   1      279.23      262.93     14.60 o
   3   6   1       37.83       37.39      3.18 o
   4   6   1      180.63      187.24     10.99 o
   5   6   1      710.12      597.13     56.79 o
   6   6   1       27.46       25.56      1.74 o
   7   6   1       14.66       19.18      2.19 o
   8   6   1      426.38      451.68     15.03 o
   9   6   1        0.01        1.04      0.71 o
  10   6   1        8.75        7.14      1.26 o
  -9   7   1       28.50       31.62      3.88 o
  -8   7   1        1.70        0.83      0.64 o
  -7   7   1       67.06       72.63      3.25 o
  -6   7   1        0.24        0.55      0.36 o
  -5   7   1      223.91      259.44     19.28 o
  -4   7   1        3.70        2.15      0.94 o
  -3   7   1      318.98      396.81     57.07 o
  -2   7   1      189.24      197.78      9.15 o
  -1   7   1        6.61        4.46      0.65 o
   0   7   1       49.24       44.02      3.92 o
   1   7   1       16.51       14.55      2.40 o
   2   7   1      164.44      160.98      7.27 o
   3   7   1       26.45       28.24      4.26 o
   4   7   1      139.17      125.36      3.19 o
   5   7   1       79.19       90.06     15.30 o
   6   7   1       68.03       65.83      7.93 o
   7   7   1        2.01        1.96      1.41 o
   8   7   1       36.81       33.83      4.55 o
  -7   8   1        7.66        7.10      2.02 o
  -6   8   1       12.56        7.65      2.00 o
  -5   8   1      177.54      189.43      6.99 o
  -4   8   1      101.82       96.31      5.51 o
  -3   8   1       19.02       18.03      2.32 o
  -2   8   1       21.32       23.49      2.49 o
  -1   8   1      129.48      150.20      6.76 o
   0   8   1       75.79       93.45      4.37 o
   1   8   1       32.26       32.02      5.64 o
   2   8   1       34.81       37.57      3.65 o
   3   8   1       45.08       39.55      4.52 o
   4   8   1       29.74       30.85      4.85 o
   5   8   1       16.96       15.97      2.40 o
   6   8   1       44.21       45.99      6.12 o
  -4   9   1        3.68        2.53      0.50 o
  -3   9   1        2.20        2.54      1.20 o
  -2   9   1      115.52      137.47      7.13 o
  -1   9   1        0.31        0.42      0.36 o
   0   9   1       28.08       29.71      4.14 o
   1   9   1       10.99       11.62      1.74 o
   2   9   1       93.88      107.97      8.18 o
   3   9   1        1.87        1.96      0.49 o
 -14   0   2       23.25       19.57      4.12 o
 -13   0   2      425.96      480.31     22.44 o
 -12   0   2      836.25     1186.25    285.03 o
 -11   0   2      114.37      126.88      5.20 o
 -10   0   2      610.70      650.29     27.36 o
  -9   0   2       57.17       50.85      4.65 o
  -8   0   2       73.89       68.08      3.66 o
  -7   0   2       38.54       38.88      2.58 o
  -6   0   2      427.80      405.33      3.70 o
  -5   0   2      194.86      200.01      9.26 o
  -4   0   2     1621.66     1467.36     17.89 o
  -3   0   2       68.94       64.53      4.01 o
  -2   0   2     2023.28     1685.51     38.47 o
  -1   0   2     1280.17     1199.45     12.29 o
   0   0   2      474.86      549.98      7.85 o
   1   0   2      788.61      773.23     13.60 o
   3   0   2     4246.82     4178.40    644.00 o
   4   0   2      161.67      180.66      6.87 o
   5   0   2     4759.99     5087.47    553.82 o
   6   0   2      380.80      434.36     10.09 o
   7   0   2      181.59      232.05      3.40 o
   8   0   2        0.00        0.58      0.42 o
   9   0   2       15.34       13.72      2.48 o
  10   0   2       48.93       37.83      4.00 o
  11   0   2       24.52       30.29      4.85 o
  12   0   2       52.95       51.16      4.05 o
  13   0   2      176.20      218.30     23.46 o
 -14   1   2       38.90       42.23      5.89 o
 -13   1   2       31.11       25.79      3.99 o
 -12   1   2      573.39      638.45     33.18 o
 -11   1   2      254.46      273.60      9.20 o
 -10   1   2      530.28      569.90      9.53 o
  -9   1   2      518.56      543.92     13.89 o
  -8   1   2      225.19      225.19      8.33 o
  -7   1   2      842.03      782.99     11.12 o
  -6   1   2      109.88      122.45      2.75 o
  -5   1   2      145.87      201.45     22.28 o
  -4   1   2      429.74      468.42      5.12 o
  -3   1   2     1062.12     1055.16     22.64 o
  -2   1   2      120.85      111.99      2.68 o
  -1   1   2      515.33      531.60      5.60 o
   0   1   2     2448.75     2425.37     75.62 o
   1   1   2     3391.56     3292.51    358.61 o
   2   1   2        0.92       -0.18      0.42 o
   3   1   2     8923.28     9844.28   1517.19 o
   4   1   2      653.87      692.32     21.91 o
   5   1   2      387.46      393.20     16.36 o
   7   1   2      108.81      108.36      3.71 o
   8   1   2      152.96      185.59     10.75 o
   9   1   2      110.90      115.04      8.69 o
  10   1   2        1.13        0.25      1.26 o
  11   1   2      215.85      245.63      6.89 o
  12   1   2       13.90       14.11      2.10 o
 -13   2   2       14.45       18.55      3.76 o
 -12   2   2        2.69        3.05      0.68 o
 -11   2   2       29.02       28.35      1.94 o
 -10   2   2      546.89      478.82     44.49 o
  -9   2   2      240.49      251.48      6.96 o
  -7   2   2        1.65       -0.17      0.42 o
  -6   2   2      564.12      551.62     33.19 o
  -5   2   2       16.20       15.28      1.23 o
  -4   2   2       63.46       60.30      2.25 o
  -3   2   2      419.73      374.61      4.29 o
  -2   2   2      998.00      892.87     23.57 o
  -1   2   2     3099.98     3141.58     31.89 o
   0   2   2     6051.14     7122.64    773.39 o
   1   2   2     1493.64     1657.22     16.89 o
   2   2   2      241.94      214.49     23.42 o
   3   2   2     1070.37     1202.54     12.99 o
   4   2   2      184.59      238.19     15.58 o
   5   2   2      309.99      326.16     18.04 o
   6   2   2       58.95       51.17      3.37 o
   7   2   2       30.40       28.53      3.01 o
   8   2   2       29.12       22.35      2.37 o
   9   2   2       22.73       18.33      1.49 o
  10   2   2      174.23      184.27      9.00 o
  11   2   2        1.90        2.14      0.48 o
  12   2   2        0.00        0.83      0.89 o
 -13   3   2      126.62      117.67     13.70 o
 -12   3   2      149.80      142.11      5.00 o
 -11   3   2       17.26       15.53      2.89 o
 -10   3   2      193.73      207.91      4.33 o
  -9   3   2       41.90       34.84      2.20 o
  -8   3   2      146.73      134.33     10.81 o
  -7   3   2       27.76       31.07      2.11 o
  -6   3   2      151.01      148.67      8.71 o
  -5   3   2      553.28      447.62      6.31 o
  -4   3   2      200.17      221.19     34.36 o
  -3   3   2       71.29       82.01      5.12 o
  -2   3   2      357.36      383.54      6.40 o
  -1   3   2      135.07      159.47      7.89 o
   0   3   2      793.29      813.88      8.74 o
   1   3   2     2574.98     1777.58     18.21 o
   2   3   2      705.41      723.76      5.59 o
   4   3   2      128.37      122.57      4.57 o
   5   3   2        4.19        2.66      0.67 o
   6   3   2        7.06        9.10      1.30 o
   7   3   2       90.58       94.80      8.30 o
   8   3   2      163.30      154.06      8.07 o
   9   3   2        0.74        0.91      0.35 o
  10   3   2      111.81      128.70      7.72 o
  11   3   2       14.83       15.91      2.38 o
  12   3   2        8.00        9.88      1.98 o
 -12   4   2       25.21       35.97      6.91 o
 -11   4   2       11.58       11.68      1.67 o
 -10   4   2      205.98      219.01      6.76 o
  -9   4   2       34.53       37.07      5.12 o
  -8   4   2       20.96       23.57      2.36 o
  -7   4   2       48.82       44.94      6.74 o
  -6   4   2       24.12       34.66      4.12 o
  -5   4   2       39.77       48.69      5.03 o
  -4   4   2      228.57      232.10      4.74 o
  -3   4   2       78.36       80.44      4.88 o
  -2   4   2       44.42       35.22      2.05 o
  -1   4   2      913.03     1018.03     11.19 o
   0   4   2        8.09        6.45      0.71 o
   1   4   2      164.25      179.05      8.83 o
   3   4   2       11.30        8.43      1.13 o
   5   4   2        0.74        0.71      0.41 o
   6   4   2      204.97      222.97     14.25 o
   7   4   2      150.11      150.08      8.40 o
   8   4   2       39.76       37.21      5.64 o
   9   4   2       34.20       31.80      3.10 o
  10   4   2       96.58       91.28      3.58 o
  11   4   2        0.35        2.40      0.75 o
 -12   5   2       38.88       35.41     18.49 o
 -11   5   2       21.42       21.00      2.90 o
 -10   5   2        4.28        2.24      1.59 o
  -9   5   2      329.74      304.67     13.56 o
  -8   5   2       48.33       48.73      2.79 o
  -7   5   2      156.65      144.45     11.21 o
  -6   5   2       10.62       10.10      2.10 o
  -5   5   2        0.01        2.42      1.40 o
  -4   5   2      143.27      148.15     16.73 o
  -3   5   2        8.62        5.13      1.26 o
  -2   5   2        0.76        0.44      0.71 o
  -1   5   2       32.32       40.41      3.10 o
   0   5   2        9.33        7.39      1.58 o
   1   5   2       33.79       26.22      1.98 o
   2   5   2       27.76       36.44      3.12 o
   3   5   2      205.66      190.47     14.07 o
   4   5   2      157.93      134.40     10.70 o
   5   5   2      232.27      228.75     20.70 o
   6   5   2       57.98       52.70      2.79 o
   7   5   2        1.78        1.72      0.90 o
   8   5   2      111.12      114.94     10.27 o
   9   5   2       73.24       73.92      8.39 o
  10   5   2       76.41       74.50      4.15 o
 -10   6   2      129.02      149.74     11.79 o
  -9   6   2       36.20       35.70      4.02 o
  -8   6   2        6.39        4.89      2.00 o
  -7   6   2       99.76      118.42     10.93 o
  -6   6   2        0.00        1.23      1.13 o
  -5   6   2       17.02        8.00      1.62 o
  -4   6   2     1379.98     1427.43    259.10 o
  -3   6   2       25.85       19.37      3.49 o
  -2   6   2      114.50      127.85     14.62 o
  -1   6   2      563.40      593.95     16.50 o
   0   6   2        4.83        5.43      1.26 o
   1   6   2      390.44      406.23     17.84 o
   2   6   2       29.30       29.57      3.00 o
   3   6   2        0.61        1.55      0.75 o
   4   6   2        9.67        8.98      1.02 o
   5   6   2      807.23      518.94     14.52 o
   6   6   2        0.03        1.73      1.73 o
   7   6   2       75.25       64.78      6.34 o
   8   6   2       16.87       22.67      2.64 o
   9   6   2       20.17       20.93      3.04 o
  -9   7   2        9.19        9.58      1.32 o
  -8   7   2        2.28        2.36      0.56 o
  -7   7   2      169.11      182.67     14.20 o
  -6   7   2       46.77       52.69      7.14 o
  -5   7   2       68.62       72.95      6.44 o
  -4   7   2      465.18      498.62     14.61 o
  -3   7   2       23.78       25.78      2.97 o
  -2   7   2       84.21       75.71      7.11 o
  -1   7   2      435.58      446.96     14.83 o
   0   7   2      295.76      323.58     11.07 o
   1   7   2       24.83       21.18      2.00 o
   2   7   2        6.62        3.76      0.97 o
   3   7   2      120.78      131.61     13.40 o
   4   7   2        5.13        4.73      1.29 o
   5   7   2        8.93       10.34      1.76 o
   6   7   2      190.02      207.34     12.32 o
   7   7   2       61.74       68.99      4.38 o
   8   7   2        2.57        1.78      0.67 o
  -7   8   2       10.82        6.17      1.83 o
  -6   8   2      243.08      294.19     16.41 o
  -5   8   2        0.48       -0.33      0.75 o
  -4   8   2       23.50       26.52      3.07 o
  -3   8   2      161.01      197.57      9.99 o
  -2   8   2        8.70       14.45      2.45 o
  -1   8   2       38.61       39.47      4.08 o
   0   8   2       59.13       60.76      5.96 o
   1   8   2      144.54      131.70      3.84 o
   2   8   2       62.85       55.66      4.84 o
   3   8   2       91.50      104.10     16.19 o
   4   8   2       15.37       14.84      5.07 o
   5   8   2        0.00        0.84      1.45 o
   6   8   2        1.03        1.81      1.69 o
  -4   9   2       30.13       26.92      3.20 o
  -3   9   2        3.30        3.06      0.77 o
  -2   9   2      226.60      267.18     20.06 o
  -1   9   2       17.41       15.62      2.36 o
   0   9   2        3.35        4.32      0.83 o
   1   9   2        0.00        1.84      0.49 o
   2   9   2        2.42        3.00      0.55 o
   3   9   2      111.93      145.07     21.36 o
 -14   1   3        0.37        1.47      1.04 o
 -13   1   3        3.58        3.01      0.79 o
 -12   1   3        0.24        1.61      0.98 o
 -11   1   3      357.67      381.86     10.21 o
 -10   1   3      121.38      118.45      4.59 o
  -9   1   3      341.04      308.60      7.31 o
  -8   1   3      559.45      566.21     13.91 o
  -7   1   3      202.38      243.65     12.55 o
  -6   1   3      502.28      573.45     17.64 o
  -5   1   3        0.00        0.31      0.43 o
  -4   1   3      348.43      325.88      2.64 o
  -3   1   3      829.51      763.65     13.92 o
  -2   1   3      489.94      469.96      8.61 o
  -1   1   3      258.12      237.07     17.39 o
   0   1   3     1594.37     1623.42     57.50 o
   1   1   3        6.48        2.55      1.12 o
   2   1   3     1818.52     2144.94     22.25 o
   3   1   3       18.06       18.43      2.38 o
   4   1   3     1691.89     1822.78     77.25 o
   5   1   3     2588.12     2547.07     44.80 o
   6   1   3      569.67      597.53     21.90 o
   7   1   3        6.39        4.49      1.18 o
   8   1   3       99.92      107.80      7.09 o
   9   1   3       96.40       91.77      6.68 o
  10   1   3       83.42      102.92     32.24 o
  11   1   3        4.27        4.58      1.05 o
  12   1   3        1.63        2.16      1.07 o
 -13   2   3       10.65        8.05      1.28 o
 -12   2   3      716.40      800.57     29.01 o
 -11   2   3       96.94       95.11      4.99 o
 -10   2   3       13.43        7.57      2.14 o
  -9   2   3      631.26      644.76     15.22 o
  -8   2   3       53.69       49.21      5.81 o
  -7   2   3      145.46      145.32      5.81 o
  -6   2   3       30.40       31.86      1.72 o
  -5   2   3        0.00        2.52      0.42 o
  -4   2   3      607.42      643.85      8.05 o
  -3   2   3      812.36      825.82      5.29 o
  -2   2   3     2781.79     2531.10     26.01 o
  -1   2   3       29.89       29.90      1.85 o
   0   2   3      965.99     1020.60     16.95 o
   1   2   3      914.19      972.57     25.59 o
   4   2   3      118.69      151.07      7.57 o
   6   2   3       16.43       14.26      2.21 o
   7   2   3       67.32       75.51      5.03 o
   8   2   3      416.54      432.04     25.70 o
   9   2   3       12.90       12.98      1.53 o
  10   2   3       79.73       61.00      4.66 o
  11   2   3       10.43        6.42      1.14 o
  12   2   3       67.54       68.48      7.96 o
 -13   3   3      150.33      166.40      8.73 o
 -12   3   3       11.07        7.78      1.72 o
 -11   3   3        0.07        0.75      0.44 o
 -10   3   3      254.00      266.94      7.28 o
  -9   3   3      602.80      485.14     14.26 o
  -8   3   3      499.62      261.40      7.41 o
  -7   3   3      265.09      284.83      5.11 o
  -6   3   3        0.71        1.82      1.39 o
  -5   3   3       58.15       81.71      3.68 o
  -4   3   3      432.71      455.35     25.61 o
  -3   3   3      537.70      607.49     24.55 o
  -2   3   3      649.49      766.98     20.85 o
  -1   3   3      153.58      163.75      6.23 o
   0   3   3     1319.61     1411.99     10.74 o
   1   3   3     1332.33     1559.25     16.06 o
   2   3   3     1032.81     1063.97     54.39 o
   4   3   3      423.95      482.36      6.27 o
   5   3   3      489.50      524.82      6.76 o
   6   3   3       14.57       16.17      2.29 o
   7   3   3       56.59       60.58      8.62 o
   8   3   3      455.40      493.96     10.73 o
   9   3   3       32.07       28.49      1.91 o
  10   3   3       51.06       48.28      4.93 o
  11   3   3      170.32      187.50      8.76 o
 -12   4   3      252.18      294.85     78.40 o
 -11   4   3       72.85       69.86      6.46 o
 -10   4   3      446.79      521.65     22.09 o
  -9   4   3      423.15      433.31     35.59 o
  -8   4   3       21.15       23.01      3.23 o
  -7   4   3       13.50       18.32      3.49 o
  -6   4   3       31.62       30.20      2.35 o
  -5   4   3      105.30       93.48      6.24 o
  -4   4   3      782.07      694.60      8.11 o
  -3   4   3       97.95       77.23      4.64 o
  -2   4   3      117.20       98.99      5.82 o
  -1   4   3     1314.99      823.32      8.97 o
   0   4   3      367.02      410.01     31.56 o
   1   4   3      411.16      272.86      4.04 o
   2   4   3       44.79       53.92      9.01 o
   3   4   3      515.67      513.85      5.43 o
   4   4   3       95.99       91.24      3.93 o
   5   4   3       53.27       66.15      6.55 o
   6   4   3       95.24       92.65      7.48 o
   7   4   3       13.19        8.34      1.03 o
   8   4   3       12.96       11.07      1.79 o
   9   4   3        1.97        1.29      0.45 o
  10   4   3       41.77       45.62      4.73 o
  11   4   3       25.31       19.06      2.47 o
 -12   5   3       39.13       33.98      8.30 o
 -11   5   3       49.30       49.36      7.52 o
 -10   5   3      493.71      529.09     32.46 o
  -9   5   3        3.89        3.56      2.02 o
  -8   5   3       10.19        9.45      2.16 o
  -7   5   3       66.33       76.38      7.51 o
  -6   5   3        0.23        3.18      0.96 o
  -5   5   3       17.25       12.41      2.50 o
  -4   5   3        0.97        2.23      0.97 o
  -3   5   3       52.21       53.03      5.11 o
  -2   5   3      296.14      279.37      6.96 o
  -1   5   3       24.91       22.04      1.74 o
   0   5   3      151.78      123.69      6.82 o
   1   5   3       38.78       45.64      5.33 o
   2   5   3      243.12      236.18     17.83 o
   3   5   3       40.72       33.80      2.97 o
   4   5   3       24.63       30.50      3.95 o
   5   5   3      618.33      634.06     24.73 o
   6   5   3     1017.71      620.62     17.76 o
   7   5   3      500.12      563.62     15.67 o
   8   5   3      266.05      275.47      9.16 o
   9   5   3       73.75       69.17      7.66 o
  10   5   3        1.54        0.26      0.56 o
 -11   6   3       18.05       17.87      1.86 o
 -10   6   3        1.20        2.38      0.61 o
  -9   6   3       16.55       10.89      2.11 o
  -8   6   3       52.24       48.04      6.40 o
  -7   6   3       34.88       34.18      3.63 o
  -6   6   3       14.19       12.64      2.71 o
  -5   6   3       45.08       38.73      3.27 o
  -4   6   3      253.99      228.71      7.15 o
  -3   6   3        1.64        4.76      1.54 o
  -2   6   3      311.44      282.90      9.88 o
  -1   6   3     1006.17      972.82     25.97 o
   0   6   3       10.63       11.83      1.67 o
   1   6   3      353.25      392.57      7.81 o
   2   6   3        1.68        3.45      2.78 o
   3   6   3        5.76        3.51      0.66 o
   4   6   3       37.85       36.54      2.58 o
   5   6   3      362.75      327.48      9.45 o
   6   6   3      159.56      156.68     13.91 o
   7   6   3      123.24      133.79      5.89 o
   8   6   3        6.62        4.85      1.16 o
   9   6   3       51.62       58.97      4.67 o
  -9   7   3       41.73       48.13      4.90 o
  -8   7   3       75.77       67.14      4.99 o
  -7   7   3        0.06        0.42      0.50 o
  -6   7   3       10.08       14.29      3.28 o
  -5   7   3       50.05       39.45      5.30 o
  -4   7   3       34.07       30.99      2.98 o
  -3   7   3      122.55      102.69      8.56 o
  -2   7   3       58.04       54.82      4.92 o
  -1   7   3      522.96      301.10      8.74 o
   0   7   3       13.59        7.77      1.39 o
   1   7   3       37.16       38.27      3.64 o
   2   7   3      179.68      211.05      9.25 o
   3   7   3      123.78      115.30      5.66 o
   4   7   3       31.26       35.36      3.54 o
   5   7   3      113.10      123.97     16.72 o
   6   7   3       26.31       37.80      4.29 o
   7   7   3      300.72      299.05     14.46 o
  -7   8   3       76.62       80.93      8.74 o
  -6   8   3       79.66       84.64      7.87 o
  -5   8   3        4.47        7.73      1.73 o
  -4   8   3       57.02       56.14      8.35 o
  -3   8   3      112.50      101.78      5.99 o
  -2   8   3       70.09       58.80      5.19 o
  -1   8   3       67.17       81.53      6.94 o
   0   8   3        2.03        3.59      1.25 o
   1   8   3      157.76      186.96     11.99 o
   2   8   3       55.48       60.41      7.81 o
   3   8   3        1.69        1.57      0.39 o
   4   8   3        4.19        3.36      1.00 o
   5   8   3       42.43       62.35      6.54 o
  -3   9   3       10.65        8.58      1.85 o
  -2   9   3       74.26       82.02      5.66 o
  -1   9   3        5.47        3.53      0.65 o
   0   9   3       10.31       10.27      1.66 o
   1   9   3       31.10       33.85      6.18 o
   2   9   3       34.84       32.71      3.50 o
 -14   0   4       59.85       56.33      8.44 o
 -13   0   4      175.73      173.16     18.97 o
 -12   0   4        6.06        4.24      0.85 o
 -11   0   4     1820.98     2061.59     55.24 o
 -10   0   4      332.16      377.72     13.44 o
  -9   0   4       20.14       20.80      2.89 o
  -8   0   4      766.58      741.17      6.68 o
  -7   0   4     2412.67     2589.35     80.58 o
  -6   0   4     3018.69     2522.89    517.98 o
  -5   0   4     1037.25     1166.55     41.57 o
  -4   0   4      798.12      720.90     64.89 o
  -3   0   4      710.43      647.50      6.97 o
  -2   0   4       18.48       14.83      1.46 o
  -1   0   4     1520.67     1505.91     15.76 o
   1   0   4     7532.03     7864.76   1212.15 o
   2   0   4      236.02      270.14      3.48 o
   3   0   4     1684.22     1755.22     18.42 o
   4   0   4     2354.15     2475.37     25.90 o
   5   0   4      246.54      256.59      3.56 o
   6   0   4      949.31      954.64     78.86 o
   7   0   4        8.71       15.43      3.08 o
   8   0   4      394.92      423.78     12.00 o
   9   0   4        0.29        2.90      1.07 o
  10   0   4      148.39      149.48      7.59 o
  11   0   4       37.17       32.40      6.00 o
  12   0   4      241.01      351.08     36.07 o
 -14   1   4       56.25       53.02      5.14 o
 -13   1   4      114.89      112.68      4.98 o
 -12   1   4       66.84       79.54      8.38 o
 -11   1   4       97.30       97.14      4.45 o
 -10   1   4      192.10      180.43      3.92 o
  -9   1   4       26.67       33.86      3.08 o
  -8   1   4      350.80      349.19     18.01 o
  -7   1   4      716.21      778.70     28.35 o
  -6   1   4      686.82      730.16     25.09 o
  -5   1   4     2395.05     2649.81     74.00 o
  -4   1   4      729.83      802.74     26.46 o
  -3   1   4      946.09      978.22     22.68 o
  -2   1   4      449.86      426.72     16.38 o
  -1   1   4       24.92       23.62      1.40 o
   0   1   4      203.07      210.26      9.81 o
   1   1   4       25.81       29.78      1.41 o
   2   1   4      607.25      620.10     14.49 o
   3   1   4      133.78      147.72      5.18 o
   4   1   4      979.85      994.73     10.72 o
   5   1   4     2399.84     2408.08    362.14 o
   6   1   4      121.73      122.08      3.49 o
   7   1   4       95.49       93.96      6.12 o
   8   1   4      917.72     1003.37     15.94 o
   9   1   4       30.74       28.05      1.67 o
  10   1   4       62.25       66.47      5.51 o
  11   1   4        7.12        5.25      1.52 o
  12   1   4        5.75        8.39      1.70 o
 -14   2   4       13.21       12.35      2.39 o
 -13   2   4       42.02       43.06      6.02 o
 -12   2   4        1.69        2.89      0.69 o
 -11   2   4       56.38       64.85      4.45 o
 -10   2   4      539.28      542.83     24.56 o
  -9   2   4      424.18      438.79     11.70 o
  -8   2   4      667.28      725.92     17.89 o
  -7   2   4      481.29      467.92     15.07 o
  -6   2   4      688.06      735.34     24.03 o
  -5   2   4      856.09      865.47     33.04 o
  -4   2   4      673.68      725.64     14.22 o
  -3   2   4       15.19       18.88      1.14 o
  -2   2   4     1213.59     1191.41     17.14 o
  -1   2   4      583.82      632.83     14.99 o
   0   2   4       88.66       79.05      2.87 o
   1   2   4      179.26      166.89      4.75 o
   2   2   4      242.78      247.99      9.25 o
   3   2   4       11.20        7.65      0.84 o
   4   2   4       35.57       30.06      2.23 o
   5   2   4       21.54       25.17      2.31 o
   6   2   4      101.55       97.54     11.60 o
   7   2   4        9.56       10.89      1.32 o
   8   2   4       62.13       54.71      2.79 o
   9   2   4       19.64       21.06      3.53 o
  10   2   4        3.36        2.07      0.61 o
  11   2   4       18.86       11.61      1.72 o
 -13   3   4       31.00       27.96      4.16 o
 -12   3   4        3.37        2.58      1.80 o
 -11   3   4        5.99        4.31      1.69 o
 -10   3   4      333.53      324.63     10.75 o
  -9   3   4       77.99       74.16      5.00 o
  -8   3   4      180.17      168.28      4.85 o
  -7   3   4        9.04        7.29      1.48 o
  -6   3   4        0.12        0.68      0.69 o
  -5   3   4        0.17        1.89      0.41 o
  -4   3   4       62.19       68.94     11.95 o
  -3   3   4     1083.79      994.01     81.82 o
  -2   3   4     1043.62     1090.61     56.15 o
  -1   3   4       69.23       76.54      6.83 o
   0   3   4      379.32      404.64     10.64 o
   1   3   4        0.95        1.76      0.37 o
   4   3   4       83.62       91.03      5.54 o
   5   3   4      125.81      124.26     14.06 o
   6   3   4        5.81        8.44      2.15 o
   7   3   4       21.09       16.29      1.86 o
   8   3   4       13.12       14.84      2.15 o
   9   3   4       48.94       49.58      4.56 o
  10   3   4      134.03      136.84      8.69 o
  11   3   4        0.34        1.47      0.48 o
 -13   4   4      258.22      329.66     24.78 o
 -12   4   4      165.67      166.20     14.78 o
 -11   4   4        0.00        1.64      1.03 o
 -10   4   4       50.08       48.99     12.76 o
  -9   4   4      347.34      396.02     23.87 o
  -8   4   4       15.16       17.18      1.88 o
  -7   4   4      905.81      869.24    135.11 o
  -6   4   4       21.51       26.94      3.67 o
  -5   4   4      141.33      177.94     19.18 o
  -3   4   4      955.50      701.04      8.47 o
  -2   4   4      727.55      659.34      7.64 o
  -1   4   4       61.59       68.11     10.62 o
   1   4   4        7.48        1.92      3.50 o
   2   4   4        2.81        0.74      1.36 o
   3   4   4       44.61       35.36      3.12 o
   4   4   4      275.96      299.47      8.86 o
   5   4   4       22.04       20.78      4.54 o
   6   4   4      675.98      671.57     34.48 o
   7   4   4        3.50        3.20      0.89 o
   8   4   4       46.43       46.24      4.63 o
   9   4   4      224.16      226.67      8.23 o
  10   4   4        8.16        4.92      0.93 o
 -12   5   4       56.23       42.95      4.51 o
 -11   5   4       50.35       67.45     15.63 o
 -10   5   4      211.55      216.41     12.64 o
  -9   5   4      210.05      236.76     13.03 o
  -8   5   4      104.31      111.28     10.10 o
  -7   5   4      969.40      723.74    150.59 o
  -6   5   4       10.96       22.03      2.96 o
  -5   5   4       17.05       16.40      2.17 o
  -4   5   4       86.27       97.14      7.83 o
  -3   5   4      156.03      181.31      5.13 o
  -2   5   4        8.30       12.89      3.66 o
  -1   5   4      237.55      304.68     14.59 o
   0   5   4      125.18      115.50      6.34 o
   1   5   4       34.10       34.41      3.48 o
   2   5   4      578.79      572.20     15.20 o
   3   5   4        3.75        4.45      2.26 o
   4   5   4       65.29       59.18      4.68 o
   5   5   4      590.64      633.28     13.34 o
   6   5   4       43.07       45.04      5.97 o
   7   5   4       23.33       24.07      2.66 o
   8   5   4       27.75       29.23      3.40 o
   9   5   4        2.01        0.86      0.75 o
 -11   6   4        8.97        5.72      0.91 o
 -10   6   4      156.36      176.09     20.13 o
  -9   6   4       19.86       22.45      6.04 o
  -8   6   4       38.40       42.38      4.43 o
  -6   6   4       73.49       74.54      4.06 o
  -5   6   4        2.17        2.19      0.60 o
  -4   6   4       99.50      106.97     10.90 o
  -3   6   4      140.77      136.70      4.96 o
  -2   6   4      182.51      195.04      9.50 o
  -1   6   4      325.78      382.37     26.11 o
   0   6   4       26.57       23.79      3.15 o
   1   6   4      630.07      362.99     10.15 o
   2   6   4        9.70        7.42      1.00 o
   3   6   4        1.38       -1.94      1.94 o
   4   6   4       52.20       57.48      4.16 o
   5   6   4        0.84        0.92      0.99 o
   6   6   4       11.51       17.75      3.49 o
   7   6   4      189.60      213.57      9.93 o
   8   6   4       66.45       58.79      3.94 o
  -9   7   4        7.23        5.54      2.98 o
  -8   7   4       19.55       22.66      3.26 o
  -7   7   4       40.52       44.56      4.90 o
  -6   7   4        0.03        2.01      0.91 o
  -5   7   4       17.92       18.59      4.03 o
  -4   7   4      153.60      179.26      7.02 o
  -3   7   4      300.42      318.60     10.50 o
  -2   7   4       69.00       65.80      7.24 o
  -1   7   4      397.12      507.82     28.28 o
   0   7   4      301.84      348.93     38.14 o
   1   7   4      422.37      398.80     12.37 o
   2   7   4      173.58      187.52      6.60 o
   3   7   4        0.50        0.35      0.68 o
   4   7   4       17.03        9.10      1.62 o
   5   7   4       42.52       43.27      4.57 o
   6   7   4       85.08       87.46      5.00 o
   7   7   4       66.14       68.12      5.86 o
  -7   8   4        0.66        1.64      1.14 o
  -6   8   4       19.31       17.39      2.53 o
  -5   8   4       77.85       85.10      9.78 o
  -4   8   4        1.00        1.67      1.26 o
  -3   8   4       68.24       70.04      8.57 o
  -2   8   4       13.28       16.76      2.34 o
  -1   8   4      442.86      516.10     17.38 o
   0   8   4       48.26       52.78      4.65 o
   1   8   4       28.47       24.30      2.31 o
   2   8   4        8.89       11.29      2.94 o
   3   8   4        2.03        2.21      1.40 o
   4   8   4       10.31       11.64      4.91 o
   5   8   4       13.18       14.08      1.90 o
  -3   9   4       15.71       18.02      2.42 o
  -2   9   4        7.52        8.91      1.04 o
  -1   9   4        0.61        1.22      0.92 o
   0   9   4       93.71      122.28     10.97 o
 -14   1   5        0.96        1.07      0.79 o
 -13   1   5       61.73       56.94      5.22 o
 -12   1   5      102.81      100.96      3.38 o
 -11   1   5        1.99        2.32      0.67 o
 -10   1   5      105.78       94.50      4.48 o
  -9   1   5      217.56      193.65      3.17 o
  -8   1   5       40.87       40.75      3.70 o
  -7   1   5       68.37       68.96      2.95 o
  -5   1   5      838.30      855.58     16.33 o
  -3   1   5      406.81      396.63      6.91 o
  -2   1   5       40.96       39.20      2.99 o
  -1   1   5      143.32      124.25      4.52 o
   0   1   5       46.55       60.34      2.66 o
   1   1   5     1745.88     1991.16     14.84 o
   2   1   5      245.13      254.24      5.56 o
   3   1   5      302.40      304.40      3.06 o
   4   1   5       27.30       23.76      3.44 o
   5   1   5      182.64      167.07      2.84 o
   6   1   5        3.17        2.15      0.59 o
   7   1   5      160.83      162.87      4.11 o
   8   1   5        0.15        0.81      0.39 o
   9   1   5       18.97       16.43      1.80 o
  10   1   5        4.24        2.53      0.85 o
  11   1   5       19.48       21.98      3.24 o
 -14   2   5        3.13        3.74      0.79 o
 -13   2   5      196.43      213.31     10.59 o
 -12   2   5       22.64       23.37      2.07 o
 -11   2   5        0.24        0.91      0.25 o
 -10   2   5      723.76      772.32     51.42 o
  -9   2   5       57.67       44.33      3.85 o
  -8   2   5       43.93       44.88      3.40 o
  -7   2   5      990.56     1131.22     24.92 o
  -6   2   5      278.48      263.51      6.56 o
  -5   2   5      495.05      531.15     19.59 o
  -4   2   5      312.35      342.65      8.35 o
  -3   2   5       16.26       10.07      1.23 o
  -2   2   5      109.67      132.24      4.04 o
  -1   2   5      480.44      531.26      9.98 o
   0   2   5      542.96      603.32      6.68 o
   1   2   5       15.60       12.77      0.81 o
   2   2   5     1245.63     1334.35     39.73 o
   3   2   5      644.83      633.31     22.14 o
   4   2   5      224.19      219.80      4.05 o
   5   2   5      221.62      197.91      6.55 o
   6   2   5      503.50      517.58      8.25 o
   7   2   5      171.37      189.78     15.30 o
   8   2   5       84.38       99.16      6.37 o
   9   2   5       19.79       15.80      3.07 o
  10   2   5      211.67      234.28      8.34 o
  11   2   5        0.15        1.18      0.43 o
 -13   3   5        3.43        3.70      0.90 o
 -12   3   5       83.01       87.85      4.75 o
 -11   3   5      137.00      137.55      4.83 o
 -10   3   5       41.60       43.46      3.20 o
  -9   3   5      491.97      453.76     27.87 o
  -8   3   5       31.75       30.80      3.75 o
  -7   3   5      340.57      320.95     15.63 o
  -6   3   5        5.39        3.49      0.54 o
  -5   3   5        1.78        1.05      0.50 o
  -4   3   5      324.00      322.61      5.43 o
  -3   3   5      589.38      644.94      5.28 o
  -2   3   5       18.96       18.66      3.45 o
  -1   3   5     3175.25     2452.93    459.05 o
   0   3   5      163.30      168.09     15.71 o
   1   3   5      136.28      133.73      7.54 o
   2   3   5     1206.81     1082.01     11.19 o
   3   3   5        0.07        0.11      0.37 o
   4   3   5      881.36      978.51     11.39 o
   5   3   5       11.68        9.75      2.03 o
   6   3   5      254.77      249.41      5.80 o
   7   3   5      272.67      256.33      5.44 o
   8   3   5       14.02       15.87      2.38 o
   9   3   5       17.94       21.20      2.90 o
  10   3   5       65.94       66.28      7.80 o
 -12   4   5       87.83       95.77      5.93 o
 -11   4   5       30.02       23.88      5.30 o
 -10   4   5      240.53      232.90     10.34 o
  -9   4   5       46.12       33.18      3.46 o
  -8   4   5      142.49      141.04      8.47 o
  -7   4   5     1463.71     1115.52    240.68 o
  -6   4   5      221.94      231.46     10.10 o
  -5   4   5        3.38        3.91      0.61 o
  -4   4   5       75.93       76.29      2.83 o
  -3   4   5       74.17       55.49      2.17 o
  -1   4   5      122.25      129.48      6.89 o
   0   4   5      332.78      336.12      4.35 o
   2   4   5       17.64       15.51      4.37 o
   3   4   5      169.73      164.03      5.51 o
   4   4   5      130.71      140.88     17.11 o
   5   4   5       94.51       90.79      7.53 o
   6   4   5       12.32       11.89      1.42 o
   7   4   5        0.65        1.16      0.86 o
   8   4   5       13.81       12.88      2.11 o
   9   4   5      144.44      147.02     18.15 o
  10   4   5        4.33        1.00      1.43 o
 -12   5   5       13.10       10.11      2.42 o
 -11   5   5      116.91      109.37      8.85 o
 -10   5   5        0.46        1.47      0.67 o
  -9   5   5      604.92      486.84    109.49 o
  -8   5   5      200.77      219.19     21.10 o
  -7   5   5      747.86      820.59     23.46 o
  -6   5   5       45.97       40.93      3.94 o
  -5   5   5       98.55      106.09      9.11 o
  -4   5   5        3.12        5.14      1.14 o
  -3   5   5       73.10       84.28     10.61 o
  -2   5   5      120.82      101.66      8.19 o
  -1   5   5       33.79       33.11      4.44 o
   0   5   5        7.28        6.99      2.24 o
   1   5   5      153.77      164.28      6.06 o
   2   5   5      634.79      374.79     10.72 o
   3   5   5      257.06      268.75      8.77 o
   5   5   5       39.15       41.94      3.73 o
   6   5   5       10.69        8.82      1.48 o
   7   5   5        4.25        3.56      1.18 o
   8   5   5       24.84       19.23      7.18 o
   9   5   5      194.23      214.70     15.95 o
 -10   6   5       39.22       34.23      4.59 o
  -9   6   5       11.27       12.69      4.97 o
  -8   6   5       23.45       19.73      2.21 o
  -7   6   5       48.54       41.85      7.96 o
  -6   6   5      358.49      379.66     30.57 o
  -5   6   5       86.91       93.40     13.73 o
  -4   6   5       14.89       14.26      3.35 o
  -3   6   5       69.78       85.96      5.46 o
  -2   6   5       14.37       14.21      1.57 o
  -1   6   5        6.02        3.49      0.78 o
   0   6   5       12.40        8.16      0.99 o
   1   6   5      773.19     1096.80     30.10 o
   2   6   5      159.13      123.99     20.24 o
   3   6   5       36.86       41.63      4.91 o
   4   6   5        4.68        6.58      1.37 o
   5   6   5       76.43       84.68      8.10 o
   6   6   5       35.53       31.91      3.76 o
   7   6   5      298.03      263.05     43.50 o
   8   6   5        5.72        5.69      1.06 o
  -9   7   5       62.12       59.60      5.29 o
  -8   7   5       15.77       11.78      1.92 o
  -7   7   5       27.20       23.82      4.36 o
  -6   7   5      222.70      282.22     45.07 o
  -5   7   5      164.26      213.60     29.46 o
  -4   7   5       47.35       53.46      5.57 o
  -3   7   5       55.85       50.21      2.98 o
  -2   7   5       46.11       46.61      3.45 o
  -1   7   5      541.69      506.18     38.71 o
   0   7   5        0.85        1.84      0.82 o
   1   7   5      761.20      758.49     27.64 o
   2   7   5        8.73        9.55      3.11 o
   3   7   5       40.97       48.42      4.97 o
   4   7   5       88.90      110.12      4.98 o
   5   7   5       36.68       42.94      5.70 o
   6   7   5      105.60       99.00     12.87 o
  -7   8   5        3.85        2.59      1.17 o
  -6   8   5       72.21       84.75      7.06 o
  -5   8   5        7.97        6.07      1.48 o
  -4   8   5       23.82       14.63      2.10 o
  -3   8   5        6.10        3.40      1.06 o
  -2   8   5      357.36      367.65     12.31 o
  -1   8   5       10.88        6.86      1.49 o
   0   8   5       62.71       59.29      6.43 o
   1   8   5        4.43        4.27      0.89 o
   2   8   5       16.66       23.23      3.35 o
   3   8   5        5.38        8.61      1.54 o
   4   8   5        0.56        0.64      0.79 o
 -14   0   6      128.66      125.23     15.00 o
 -13   0   6        5.04        4.34      1.19 o
 -12   0   6      113.73      109.96      5.29 o
 -11   0   6      538.25      508.38     14.18 o
 -10   0   6      165.99      140.52     10.24 o
  -9   0   6      426.64      412.51     11.55 o
  -8   0   6       13.30        8.42      3.21 o
  -7   0   6       85.65       77.62      4.85 o
  -6   0   6     1454.45     1346.07     13.71 o
  -5   0   6      165.53      196.96      9.82 o
  -4   0   6     3922.33     4027.23    620.71 o
  -3   0   6      336.91      353.54      4.36 o
  -2   0   6      371.69      329.57      4.16 o
  -1   0   6       21.96       20.47      2.21 o
   0   0   6      865.23      933.64     10.34 o
   1   0   6      203.64      227.10      3.32 o
   2   0   6      853.16     1005.67     10.96 o
   3   0   6      481.88      535.53      6.48 o
   4   0   6      410.02      430.69      6.44 o
   5   0   6       18.00       15.03      2.84 o
   6   0   6      307.53      316.10      9.60 o
   7   0   6       48.33       50.36      6.72 o
   8   0   6       81.45       83.31      8.34 o
   9   0   6        3.30        0.96      0.75 o
  10   0   6      102.20      115.68      7.49 o
 -14   1   6      117.24      107.16      7.74 o
 -13   1   6        4.57        2.58      0.55 o
 -12   1   6       42.62       45.95      4.00 o
 -11   1   6      702.45      717.06     11.44 o
 -10   1   6      158.88      181.29      9.99 o
  -9   1   6       10.93        7.16      1.64 o
  -8   1   6       22.48       22.26      3.38 o
  -7   1   6      850.70      934.53     36.35 o
  -6   1   6        0.33        0.81      0.74 o
  -5   1   6       65.48       65.62      4.68 o
  -4   1   6     2998.14     3183.59    107.01 o
  -3   1   6      585.53      645.93     21.53 o
  -2   1   6        6.96       10.32      1.10 o
  -1   1   6     1157.03     1263.11     28.89 o
   0   1   6      822.45      963.27     29.13 o
   1   1   6      616.09      641.72     23.81 o
   2   1   6      453.97      506.18      6.87 o
   3   1   6      385.79      396.01      6.16 o
   4   1   6      893.23      942.52     19.78 o
   5   1   6      241.45      218.21      6.41 o
   6   1   6      281.42      276.57      5.53 o
   7   1   6      507.04      542.28     22.09 o
   8   1   6        2.67        1.20      0.56 o
   9   1   6      122.61      135.13      4.75 o
  10   1   6       76.97       83.94      3.71 o
 -13   2   6      214.70      221.78      9.32 o
 -12   2   6       55.41       57.08      4.75 o
 -11   2   6      172.02      159.42      8.08 o
 -10   2   6      145.21      139.21      6.15 o
  -9   2   6       20.69       19.97      2.96 o
  -8   2   6       53.63       63.59      4.81 o
  -7   2   6       27.66       30.11      1.54 o
  -6   2   6        2.33        2.53      0.55 o
  -5   2   6      811.36      782.19     22.78 o
  -4   2   6       41.95       46.39      5.40 o
  -3   2   6        0.00        0.94      0.80 o
  -2   2   6      562.69      605.60     23.82 o
  -1   2   6      452.97      462.36     15.61 o
   0   2   6       21.58       23.45      4.45 o
   1   2   6        3.96        1.76      0.35 o
   2   2   6      137.61      141.25      8.30 o
   3   2   6       64.77       62.87      5.96 o
   4   2   6      203.00      195.28      3.93 o
   5   2   6        1.53        2.44      1.21 o
   6   2   6      171.68      154.64      5.05 o
   7   2   6       64.49       64.51      3.83 o
   8   2   6      172.84      152.07      3.41 o
   9   2   6       13.46       13.21      2.53 o
  10   2   6        3.62        1.80      0.62 o
 -13   3   6        0.68        0.72      1.51 o
 -12   3   6        0.89        1.89      0.52 o
 -11   3   6       15.04       11.50      1.51 o
 -10   3   6      189.94      184.25      3.92 o
  -9   3   6        1.25        0.47      0.48 o
  -8   3   6       98.71      100.56      6.86 o
  -7   3   6      190.57      201.20      7.22 o
  -6   3   6       23.62       26.34      1.63 o
  -5   3   6       15.43       10.53      1.35 o
  -4   3   6      844.03      949.38     31.11 o
  -3   3   6      217.83      239.80      7.15 o
  -2   3   6        3.86        6.96      0.81 o
  -1   3   6     1240.71     1482.72     15.27 o
   0   3   6      314.27      383.44      4.47 o
   1   3   6       30.63       32.26      2.25 o
   2   3   6       23.21       22.40      2.69 o
   3   3   6       37.40       33.79     10.68 o
   4   3   6      563.78      583.39     11.13 o
   5   3   6      947.32      984.70     27.42 o
   6   3   6       18.33       21.19      2.73 o
   7   3   6        0.34        2.04      0.61 o
   8   3   6       13.43       13.61      2.16 o
   9   3   6       54.40       43.97      6.05 o
  10   3   6       15.00       14.53      1.76 o
 -12   4   6        0.35        0.50      0.65 o
 -11   4   6       28.21       23.72      6.23 o
 -10   4   6        0.02        1.34      0.64 o
  -9   4   6      507.12      520.03     14.06 o
  -8   4   6       77.25       83.99      5.46 o
  -7   4   6      268.85      273.10      5.66 o
  -6   4   6       64.24       52.72      3.89 o
  -5   4   6      203.98      177.81      6.89 o
  -4   4   6      577.75      574.38     16.34 o
  -3   4   6       31.28       38.53      2.20 o
  -2   4   6       14.93       13.72      1.50 o
  -1   4   6      271.92      277.83      9.61 o
   0   4   6      112.08      119.74      5.25 o
   1   4   6       75.85       75.11      8.71 o
   3   4   6        7.70        2.64      4.19 o
   4   4   6       33.40       27.03      3.69 o
   5   4   6        0.96       -0.35      1.13 o
   6   4   6       15.92       11.27      4.15 o
   7   4   6       32.23       33.69      3.51 o
   8   4   6        4.70        3.35      0.85 o
   9   4   6       40.19       47.38      4.69 o
 -12   5   6       18.87       15.20      6.95 o
 -11   5   6       53.60       58.34     12.93 o
 -10   5   6      207.17      199.20     15.51 o
  -9   5   6       15.34       17.42      3.66 o
  -8   5   6      323.30      323.79     10.93 o
  -7   5   6      596.83      639.42     48.17 o
  -6   5   6       24.99       25.67      2.58 o
  -5   5   6      834.91      996.09     30.53 o
  -4   5   6       98.02       99.26      8.51 o
  -3   5   6        5.16        6.75      1.77 o
  -2   5   6        1.34        1.31      1.27 o
  -1   5   6        8.52        8.81      1.96 o
   0   5   6      457.35      517.10     14.09 o
   1   5   6      168.34      182.63      6.44 o
   2   5   6      126.88      151.79     11.22 o
   3   5   6        9.64        5.74      2.29 o
   4   5   6      572.20      357.36     10.30 o
   5   5   6        1.43        2.26      1.35 o
   6   5   6        5.86        4.48      1.16 o
   7   5   6      261.67      271.06      9.19 o
   8   5   6        0.90        2.29      0.85 o
 -10   6   6      110.28      111.45     10.92 o
  -9   6   6      212.53      247.11     11.26 o
  -8   6   6       42.19       40.56      4.54 o
  -7   6   6      230.35      228.76      6.51 o
  -6   6   6      126.86      136.88      3.41 o
  -5   6   6      161.68      159.75      4.73 o
  -4   6   6       33.86       36.26      2.46 o
  -3   6   6      205.87      215.00     11.01 o
  -2   6   6      158.40      183.24     18.72 o
  -1   6   6      103.09       89.70      4.98 o
   0   6   6       25.85       30.42      3.82 o
   1   6   6      125.25      107.00      4.63 o
   2   6   6       17.29       18.94      3.92 o
   3   6   6        1.92        4.28      2.29 o
   4   6   6       36.94       37.75      5.38 o
   5   6   6       17.98       21.23      2.70 o
   6   6   6       64.85       60.46      5.45 o
   7   6   6        0.37        1.32      1.55 o
  -9   7   6       15.57       10.93      1.56 o
  -8   7   6       23.23       25.43      3.51 o
  -7   7   6       60.44       64.86      4.27 o
  -6   7   6      151.28      145.84      7.21 o
  -5   7   6       10.47       11.13      1.85 o
  -4   7   6        2.64        4.27      0.98 o
  -3   7   6       19.26       18.77      3.30 o
  -2   7   6       29.90       27.27      2.99 o
  -1   7   6       74.83       75.62     16.60 o
   0   7   6       19.02       19.80      2.34 o
   1   7   6      286.08      329.72     11.58 o
   2   7   6       69.60       63.64      9.33 o
   3   7   6       79.66       87.13      5.45 o
   4   7   6      138.33      166.60     13.83 o
   5   7   6        5.10        3.00      1.32 o
  -6   8   6       32.61       25.59      2.94 o
  -5   8   6       35.67       34.64      4.83 o
  -4   8   6      137.66      146.82     10.37 o
  -3   8   6       23.20       23.02      3.34 o
  -2   8   6        0.18        1.49      0.70 o
  -1   8   6        0.00        1.38      1.15 o
   0   8   6       21.64       28.43      4.39 o
   1   8   6       56.84       51.92     13.44 o
   2   8   6        6.28        5.10      2.29 o
   3   8   6       44.34       51.50      6.24 o
 -14   1   7       91.37      113.17      9.17 o
 -13   1   7        7.11        5.43      0.74 o
 -12   1   7       10.05        8.05      1.14 o
 -11   1   7      102.37      100.41      5.01 o
 -10   1   7       64.07       56.07      2.87 o
  -9   1   7       73.25       62.62      4.71 o
  -8   1   7      123.98      115.54      9.13 o
  -7   1   7        9.99        8.24      1.13 o
  -6   1   7      519.47      533.95     10.38 o
  -5   1   7      136.01      138.21      5.92 o
  -4   1   7      148.49      173.78     12.46 o
  -3   1   7       14.37       17.44      2.13 o
  -2   1   7        0.67        2.50      0.60 o
  -1   1   7       15.45        7.57      1.10 o
   0   1   7       72.05       83.87      4.36 o
   1   1   7      139.23      139.57      5.93 o
   2   1   7      242.24      287.33     10.15 o
   3   1   7      685.52      781.22      6.48 o
   4   1   7      641.41      652.42     31.29 o
   5   1   7        0.02        1.32      0.59 o
   6   1   7      808.06      826.88     23.37 o
   7   1   7      111.29      122.06      2.80 o
   8   1   7        3.29        2.45      0.45 o
   9   1   7        5.19       10.73      1.41 o
  10   1   7        0.81        2.08      0.48 o
 -13   2   7       47.28       57.07      3.15 o
 -12   2   7       17.75       20.13      1.98 o
 -11   2   7      598.50      630.48     14.26 o
 -10   2   7        0.06        1.17      0.72 o
  -9   2   7       11.42       11.61      1.38 o
  -8   2   7     1240.36     1300.29     68.27 o
  -7   2   7        0.61        0.74      0.69 o
  -6   2   7       10.61       11.91      1.43 o
  -5   2   7      176.90      180.17      2.14 o
  -4   2   7      353.49      315.65      3.58 o
  -3   2   7      142.11      184.79      2.40 o
  -2   2   7      158.78      156.26      8.55 o
  -1   2   7        3.01        2.02      1.13 o
   0   2   7       56.74       60.47      4.20 o
   2   2   7       48.78       45.00      3.43 o
   3   2   7       68.58       62.40      7.31 o
   4   2   7       35.46       37.73      3.93 o
   5   2   7      923.74      941.64     26.34 o
   6   2   7       65.07       60.41      3.50 o
   7   2   7      105.04      111.81      4.22 o
   8   2   7      148.95      142.42      5.56 o
   9   2   7      230.82      244.37     29.72 o
 -13   3   7       36.98       40.93      3.08 o
 -12   3   7       29.05       26.77      3.10 o
 -11   3   7        0.48        1.70      0.58 o
 -10   3   7      187.66      200.23      7.92 o
  -9   3   7      105.40      112.80      5.15 o
  -8   3   7        0.30        1.48      1.30 o
  -7   3   7      165.30      164.60      3.77 o
  -6   3   7      135.25      122.93      8.23 o
  -5   3   7        4.88        5.77      0.84 o
  -4   3   7     1588.32     1658.69     18.35 o
  -3   3   7      105.88      108.71      4.16 o
  -2   3   7        6.55        5.02      1.14 o
  -1   3   7       36.13       33.96      2.39 o
   1   3   7      346.48      364.02      4.21 o
   2   3   7      561.04      362.98     10.37 o
   3   3   7      244.84      254.29      5.15 o
   4   3   7     1936.45     1880.71    240.16 o
   5   3   7      191.40      179.80      5.89 o
   6   3   7       33.73       35.55      4.37 o
   7   3   7        3.47        3.06      0.81 o
   8   3   7       18.87       19.67      2.24 o
   9   3   7       64.60       71.65      6.20 o
 -12   4   7       18.66        7.00      4.43 o
 -11   4   7       79.27       87.71     10.62 o
 -10   4   7       94.45      104.37      6.09 o
  -9   4   7       36.78       35.22      2.47 o
  -8   4   7      262.99      256.75     11.18 o
  -7   4   7        9.27        9.59      1.17 o
  -6   4   7      381.59      385.27     14.54 o
  -5   4   7     1055.39     1080.07     99.60 o
  -4   4   7        3.61        2.83      1.10 o
  -3   4   7      352.24      355.97     10.82 o
  -2   4   7      597.61      599.20      9.49 o
  -1   4   7       19.60       13.28      2.03 o
   0   4   7       59.03       50.60      4.35 o
   1   4   7       45.10       47.15      3.98 o
   3   4   7       13.31        8.61      1.96 o
   4   4   7       37.95       35.17      3.13 o
   5   4   7       19.60       16.50      3.39 o
   6   4   7      215.04      206.85      9.44 o
   7   4   7       15.73       14.65      2.50 o
   8   4   7       20.95       19.04      2.78 o
 -11   5   7        0.50        1.65      1.64 o
 -10   5   7        8.62        5.37      1.36 o
  -9   5   7      703.08      726.28     31.05 o
  -8   5   7       89.33       87.54      7.50 o
  -7   5   7      720.10      642.00    106.84 o
  -6   5   7       99.32       92.33      4.32 o
  -5   5   7      459.08      536.55     11.12 o
  -4   5   7       24.55       37.35      2.45 o
  -3   5   7       77.61       93.72      6.68 o
  -2   5   7      396.92      410.04     10.45 o
  -1   5   7       20.93       24.53      2.47 o
   0   5   7        8.22        8.98      2.55 o
   1   5   7       14.17       13.99      2.49 o
   2   5   7      305.13      322.68      9.96 o
   3   5   7       10.29        5.77      1.52 o
   4   5   7      100.69      107.43      8.40 o
   5   5   7        1.64        4.75      2.34 o
   6   5   7       54.81       57.74      6.32 o
   7   5   7      104.58      112.13      5.89 o
 -10   6   7       28.16       30.72      6.90 o
  -9   6   7       11.69       10.66      3.26 o
  -8   6   7       59.75       54.95      5.88 o
  -7   6   7        0.58        2.03      1.03 o
  -6   6   7      215.12      226.90      7.84 o
  -5   6   7      145.09      154.25     13.74 o
  -4   6   7      118.45      112.04      5.80 o
  -3   6   7        0.01        0.46      1.10 o
  -2   6   7      100.86      110.60      6.80 o
  -1   6   7        0.84        1.75      0.94 o
   0   6   7        0.32       -0.47      1.55 o
   1   6   7        3.09        4.11      2.31 o
   2   6   7        3.88        4.92      2.46 o
   3   6   7       98.00      113.94      7.11 o
   4   6   7       17.93       14.68      4.10 o
   5   6   7       24.87       28.14      4.25 o
   6   6   7       20.62       18.79      2.29 o
  -8   7   7       23.15       23.64      2.84 o
  -7   7   7       20.87       22.58      3.21 o
  -6   7   7      103.05      116.16      4.97 o
  -5   7   7        5.69        6.04      2.96 o
  -4   7   7      347.89      360.21     16.76 o
  -3   7   7       43.67       41.90      4.95 o
  -2   7   7        0.03        1.11      2.05 o
  -1   7   7        6.65        7.19      1.32 o
   0   7   7       26.29       24.57      3.92 o
   2   7   7       30.16       30.09      5.04 o
   3   7   7      123.96      131.81      8.95 o
   4   7   7      146.55      160.24     12.71 o
  -5   8   7       45.16       48.21      8.56 o
  -4   8   7      153.79      180.02     18.85 o
  -3   8   7       31.26       27.78      3.91 o
  -2   8   7       16.21       16.21      2.43 o
  -1   8   7        0.02        2.18      0.62 o
   0   8   7       26.17       22.36      2.81 o
   1   8   7       48.06       58.24      7.61 o
 -13   0   8       23.17       21.19      4.15 o
 -12   0   8       40.94       45.30      7.13 o
 -11   0   8      408.89      370.34     10.61 o
 -10   0   8      715.15      745.85     22.27 o
  -9   0   8       68.56       57.88      5.54 o
  -8   0   8        7.86        8.50      1.63 o
  -7   0   8     1053.81     1060.51     28.12 o
  -6   0   8      238.12      230.34      6.24 o
  -5   0   8      255.75      293.23      5.69 o
  -4   0   8        3.18        5.58      1.06 o
  -3   0   8       12.12       11.77      2.14 o
  -2   0   8     1222.27     1298.08     13.97 o
  -1   0   8     1560.50     1579.90     17.09 o
   0   0   8       74.61       69.35      4.92 o
   1   0   8        1.50        2.21      1.12 o
   2   0   8      312.55      342.44     11.13 o
   3   0   8      611.28      664.59     18.05 o
   4   0   8        4.18        3.86      0.87 o
   5   0   8        1.32        2.61      0.59 o
   6   0   8     1476.51     1498.07     40.29 o
   7   0   8      400.04      401.49     10.80 o
   8   0   8       82.12       61.39      7.05 o
   9   0   8      276.78      325.88     33.42 o
 -13   1   8       43.52       36.51      4.94 o
 -12   1   8       96.55       95.99      5.40 o
 -11   1   8      186.61      164.52      5.12 o
 -10   1   8      280.24      303.80     22.61 o
  -9   1   8      495.11      511.63     44.05 o
  -8   1   8      486.68      546.36     10.87 o
  -7   1   8       17.14       15.28      2.05 o
  -6   1   8       31.96       32.41      2.97 o
  -5   1   8      282.98      316.82     20.66 o
  -4   1   8      270.59      256.47      5.31 o
  -3   1   8      121.53      106.11      4.78 o
  -2   1   8      771.97      798.59     16.11 o
  -1   1   8       33.14       43.54      2.31 o
   0   1   8        7.57        7.12      1.02 o
   1   1   8       85.51       81.70      4.06 o
   2   1   8       71.01       69.41      6.28 o
   3   1   8        2.98        4.74      1.16 o
   4   1   8        0.00       -0.05      1.49 o
   5   1   8       59.22       62.28      3.87 o
   6   1   8      295.96      284.19      8.43 o
   7   1   8      269.87      278.30      7.33 o
   8   1   8        0.23        0.44      0.25 o
   9   1   8      283.47      292.19     30.75 o
 -13   2   8       35.22       30.57      3.49 o
 -12   2   8        9.01        6.06      1.03 o
 -11   2   8      125.93      151.44      8.56 o
 -10   2   8        9.01        8.14      1.05 o
  -9   2   8        1.07        0.50      0.44 o
  -8   2   8     1759.65     1745.35    182.47 o
  -7   2   8       50.79       53.18      5.81 o
  -6   2   8      195.00      173.70      3.76 o
  -5   2   8       14.16       13.27      1.74 o
  -4   2   8       71.63       71.10      4.76 o
  -3   2   8       23.58       19.22      2.39 o
  -2   2   8        3.92        4.72      1.65 o
  -1   2   8      142.35      143.85      8.97 o
   0   2   8       61.85       61.79      5.71 o
   1   2   8       38.79       44.50      5.55 o
   2   2   8      446.60      314.66     10.30 o
   3   2   8        6.40        6.46      2.17 o
   4   2   8      443.30      479.15     13.83 o
   5   2   8      279.13      284.28     25.61 o
   6   2   8      196.81      155.32      5.65 o
   7   2   8       28.09       23.94      2.24 o
   8   2   8       19.87       15.25      2.88 o
   9   2   8        4.83        7.65      2.58 o
 -13   3   8        1.35        2.77      0.58 o
 -12   3   8       96.61      138.84      9.87 o
 -11   3   8        0.00        2.55      0.88 o
 -10   3   8        8.97        7.26      1.00 o
  -9   3   8      108.61       85.92      3.80 o
  -8   3   8      828.67      814.29     25.21 o
  -7   3   8        0.01        2.35      0.45 o
  -6   3   8       16.12       17.10      1.91 o
  -5   3   8        0.63        0.84      0.52 o
  -4   3   8       16.73       17.01      2.45 o
  -3   3   8      135.16      118.76      9.47 o
  -2   3   8      534.08      520.54     10.07 o
  -1   3   8        3.88        3.72      2.69 o
   0   3   8      112.64      122.26      9.79 o
   1   3   8      238.15      268.42      7.33 o
   2   3   8       30.01       33.62      4.99 o
   3   3   8       18.68       17.97      2.04 o
   4   3   8       42.39       38.70      4.02 o
   5   3   8       42.78       44.20      5.43 o
   6   3   8      154.20      154.18      6.31 o
   7   3   8      162.87      181.26     16.95 o
   8   3   8       11.88       10.76      1.64 o
 -12   4   8        7.53        6.53      1.24 o
 -11   4   8      134.84      126.52      5.47 o
 -10   4   8       48.12       49.38      4.44 o
  -9   4   8       43.71       37.42      3.04 o
  -8   4   8      158.11      170.56      5.43 o
  -7   4   8      104.52      106.82      5.81 o
  -6   4   8      100.37       93.49      4.90 o
  -5   4   8      496.62      526.31      9.34 o
  -4   4   8       49.07       50.52      3.87 o
  -3   4   8      406.95      413.89     12.31 o
  -2   4   8      903.11      963.77     38.87 o
  -1   4   8      168.17      188.75      4.93 o
   0   4   8       18.78       15.32      2.16 o
   1   4   8      163.59      174.97      5.43 o
   2   4   8      148.16      184.98     23.81 o
   3   4   8        7.59        3.00      1.83 o
   4   4   8      211.47      205.04      6.50 o
   5   4   8       20.03       16.48      3.00 o
   6   4   8       17.71       15.66      2.84 o
   7   4   8       64.56       66.37      4.17 o
 -11   5   8      148.28      180.00     55.56 o
 -10   5   8      111.29      155.47     14.69 o
  -9   5   8        5.18        5.00      1.86 o
  -8   5   8      257.80      270.96     11.72 o
  -7   5   8        0.70        1.78      0.59 o
  -6   5   8      177.93      172.62      5.08 o
  -5   5   8      556.11      541.35     17.06 o
  -4   5   8       76.79       85.62      4.58 o
  -3   5   8       88.21       78.99      3.68 o
  -2   5   8      300.00      313.07     11.67 o
  -1   5   8       76.65       90.68      7.74 o
   0   5   8        0.05       -0.66      1.53 o
   1   5   8        8.94        7.17      2.49 o
   2   5   8      169.03      160.00      7.52 o
   3   5   8       11.30       13.29      3.27 o
   4   5   8       35.91       31.95      4.65 o
   5   5   8        1.46        3.57      1.43 o
   6   5   8      125.18      127.83      6.67 o
   7   5   8        1.45        2.56      1.41 o
 -10   6   8      138.90      161.24     12.41 o
  -9   6   8       36.22       35.95      5.10 o
  -8   6   8       97.45       98.55      6.32 o
  -7   6   8       53.70       47.29      5.20 o
  -6   6   8       23.94       25.34      2.88 o
  -5   6   8      193.85      201.83      6.67 o
  -4   6   8       14.37       12.64      2.07 o
  -3   6   8       33.94       40.27      2.90 o
  -2   6   8       25.66       24.88      2.48 o
  -1   6   8        2.75        6.25      2.89 o
   0   6   8       20.71       28.05      4.33 o
   1   6   8      503.52      397.08     15.29 o
   2   6   8       22.60       23.20      4.25 o
   3   6   8       33.18       26.53      4.22 o
   4   6   8       12.19       13.19      2.99 o
   5   6   8       15.36       15.70      3.01 o
  -8   7   8       15.91       18.14      2.32 o
  -7   7   8       18.52       18.78      3.33 o
  -6   7   8       19.43       18.25      2.58 o
  -5   7   8       45.72       57.48      5.86 o
  -4   7   8       64.01       73.64      4.25 o
  -3   7   8       44.72       55.93      6.44 o
  -2   7   8        6.06        5.26      1.28 o
  -1   7   8       13.73       15.54      2.60 o
   0   7   8      190.95      236.94     15.47 o
   1   7   8       12.60        8.65      2.30 o
   2   7   8       15.61       17.03      4.14 o
   3   7   8       21.02       28.13      4.95 o
  -3   8   8        5.93        5.91      1.23 o
  -2   8   8       12.51       11.41      1.61 o
  -1   8   8       12.93       10.18      1.61 o
 -13   1   9       16.09       16.63      2.01 o
 -12   1   9       20.85       26.53      3.02 o
 -11   1   9        8.74        2.60      1.07 o
 -10   1   9       54.36       44.98      6.35 o
  -9   1   9       95.96      129.09      7.79 o
  -8   1   9       89.02       78.84      5.13 o
  -7   1   9        0.22        1.59      1.09 o
  -6   1   9     1361.25     1351.29     46.80 o
  -5   1   9      146.49      185.91     23.10 o
  -4   1   9      112.56      128.19     11.34 o
  -3   1   9      403.87      419.02     33.91 o
  -2   1   9      478.11      563.50     51.05 o
  -1   1   9       78.43       80.72      4.72 o
   0   1   9       77.69       88.12     10.30 o
   1   1   9        3.53        5.58      0.96 o
   2   1   9       83.02       82.16     10.97 o
   3   1   9      110.20      105.99      5.91 o
   4   1   9      160.92      163.06      5.14 o
   5   1   9       19.18       18.54      2.83 o
   6   1   9      348.09      320.41     12.52 o
   7   1   9       44.84       54.36      7.07 o
   8   1   9      278.69      298.86     11.07 o
 -13   2   9        1.21        2.67      0.62 o
 -12   2   9       11.56       14.62      3.77 o
 -11   2   9       67.44       67.10      7.19 o
 -10   2   9       45.95       33.74      4.66 o
  -9   2   9      576.86      531.11     25.84 o
  -8   2   9        8.63       12.02      1.86 o
  -7   2   9       58.54       57.38      4.44 o
  -6   2   9     2222.39     2282.54    179.06 o
  -5   2   9        2.97        1.46      0.64 o
  -4   2   9       44.49       47.38      4.50 o
  -3   2   9      102.74      122.56     15.86 o
  -2   2   9        3.85        2.02      1.36 o
  -1   2   9       10.53       17.69      3.70 o
   0   2   9        2.61        5.65      1.86 o
   1   2   9        9.49        7.20      1.72 o
   2   2   9        1.38        3.70      1.50 o
   3   2   9       26.39       27.09      3.62 o
   4   2   9       71.05       78.05      6.17 o
   5   2   9        0.20        1.08      0.24 o
   6   2   9       84.58       79.14      4.93 o
   7   2   9      676.53      486.84    154.38 o
   8   2   9        1.19        0.47      0.37 o
 -12   3   9       57.03       54.00      4.45 o
 -11   3   9       21.22       19.69      2.17 o
 -10   3   9        0.71        0.94      0.31 o
  -9   3   9      212.61      184.32      4.42 o
  -7   3   9       65.73       70.41      7.88 o
  -6   3   9      282.88      256.78      5.84 o
  -5   3   9       91.79       99.03      8.40 o
  -4   3   9      401.96      405.47      8.80 o
  -3   3   9       53.98       62.95      5.36 o
  -2   3   9      141.51      148.61     11.95 o
  -1   3   9      110.12      145.77     11.67 o
   0   3   9        1.83        3.57      0.67 o
   1   3   9       72.80       68.53      4.01 o
   2   3   9        1.87        0.83      0.44 o
   3   3   9       38.45       31.84      1.86 o
   4   3   9       22.97       27.24      6.59 o
   5   3   9       16.58       20.92      3.13 o
   6   3   9       21.61       24.39      4.18 o
   7   3   9        1.53        1.03      0.52 o
 -12   4   9        0.80        1.03      0.84 o
 -11   4   9        3.21        3.09      0.65 o
 -10   4   9        0.68        1.31      0.83 o
  -9   4   9       41.62       48.13      3.99 o
  -8   4   9      386.76      403.32     17.10 o
  -7   4   9       40.42       39.68      3.38 o
  -6   4   9      399.60      406.56      8.85 o
  -5   4   9      159.76      163.33      5.23 o
  -4   4   9      754.52      772.44     15.71 o
  -3   4   9      825.84      816.25     16.09 o
  -2   4   9        6.88        7.13      0.99 o
  -1   4   9      418.14      394.60     38.19 o
   0   4   9      195.42      202.00     22.91 o
   1   4   9       29.32       29.33      3.83 o
   2   4   9        0.10        0.48      0.25 o
   3   4   9       43.44       39.53      5.35 o
   4   4   9      507.63      513.87     19.33 o
   5   4   9        0.61        1.27      1.08 o
   6   4   9       29.75       29.80      5.73 o
   7   4   9      175.86      204.95     15.08 o
 -10   5   9       30.20       28.10      3.36 o
  -9   5   9       98.44      112.39      8.66 o
  -8   5   9        1.65        2.87      0.93 o
  -7   5   9      184.34      184.96      5.74 o
  -6   5   9      137.78      146.96      4.24 o
  -5   5   9      428.07      425.28      8.10 o
  -4   5   9      532.12      533.66     21.08 o
  -3   5   9        1.04        3.23      2.22 o
  -2   5   9        0.74        2.14      0.77 o
  -1   5   9      132.81      125.83      5.57 o
   0   5   9        0.70        6.66      2.40 o
   1   5   9        0.81        8.25      2.43 o
   2   5   9      181.42      175.69      8.97 o
   3   5   9       11.41       10.65      3.18 o
   4   5   9        0.14        0.06      1.19 o
   5   5   9      249.01      255.33     17.23 o
  -9   6   9       19.74       18.28      3.46 o
  -8   6   9        1.63        2.09      1.56 o
  -7   6   9        3.27        2.26      0.84 o
  -6   6   9       37.36       44.63      4.90 o
  -5   6   9       94.44       82.95      3.94 o
  -4   6   9       89.20       99.81      4.34 o
  -3   6   9        2.59        1.68      5.48 o
  -2   6   9        0.40        3.63      1.20 o
  -1   6   9       33.41       28.21      4.21 o
   0   6   9      145.87      158.03      8.51 o
   1   6   9       12.06       11.62      3.37 o
   2   6   9       48.22       54.83      4.52 o
   3   6   9        2.35        3.35      2.46 o
   4   6   9       15.73       19.75      3.50 o
  -7   7   9       23.40       23.72      2.78 o
  -6   7   9       40.97       36.70      3.42 o
  -5   7   9       35.75       33.34      4.75 o
  -4   7   9       23.03       29.64      4.16 o
  -3   7   9        0.19        1.77      0.71 o
  -2   7   9        0.03        1.63      1.47 o
  -1   7   9       26.51       30.63      6.04 o
   0   7   9       37.35       39.83      7.67 o
   1   7   9       24.85       23.33      4.04 o
   2   7   9       64.31       80.75      9.10 o
 -13   0  10        3.31        4.38      1.05 o
 -12   0  10        2.47        5.35      1.27 o
 -11   0  10        2.95        1.79      0.66 o
 -10   0  10        0.17        1.25      0.96 o
  -9   0  10      228.43      216.68      6.76 o
  -8   0  10        2.23        0.78      0.33 o
  -7   0  10      376.98      410.06     12.38 o
  -6   0  10      171.21      143.74     16.30 o
  -5   0  10      301.12      285.64     11.75 o
  -4   0  10      686.34      718.89     19.91 o
  -3   0  10     1213.01     1381.81    153.52 o
  -2   0  10      215.45      251.94     10.07 o
  -1   0  10        0.03        1.90      0.79 o
   0   0  10      314.58      345.32     11.32 o
   2   0  10      145.36      150.03     27.83 o
   3   0  10       33.91       48.44      5.50 o
   4   0  10        0.57        2.81      0.96 o
   5   0  10        2.10        2.04      0.68 o
   6   0  10        0.75        2.05      0.89 o
   7   0  10       31.78       29.10      6.00 o
 -13   1  10       28.71       25.68      2.95 o
 -12   1  10      116.79      137.74     11.95 o
 -11   1  10       41.33       36.51     10.25 o
 -10   1  10       32.04       28.33      2.96 o
  -9   1  10      266.40      256.71      6.67 o
  -8   1  10      730.03      760.32     34.17 o
  -7   1  10        0.52        0.06      0.60 o
  -6   1  10     1298.19     1351.04    173.18 o
  -5   1  10      250.67      240.99      6.50 o
  -4   1  10      241.88      229.02      5.49 o
  -3   1  10      171.55      182.48      4.30 o
  -2   1  10       52.88       57.72      7.17 o
  -1   1  10       33.21       36.74      3.59 o
   0   1  10       82.49      100.23      8.99 o
   1   1  10       25.70       27.95      3.02 o
   2   1  10       35.93       35.74      3.19 o
   3   1  10       11.01        9.75      1.51 o
   4   1  10        7.56        8.33      1.33 o
   5   1  10       30.85       29.76      4.65 o
   6   1  10       97.21       96.95      8.97 o
   7   1  10       71.49       63.60      9.42 o
 -12   2  10       53.17       54.79      4.84 o
 -11   2  10        3.24        0.90      0.96 o
 -10   2  10      143.37      150.24      9.51 o
  -9   2  10      100.16      119.32      6.42 o
  -8   2  10        0.64        1.31      1.26 o
  -7   2  10       28.95       36.67      3.88 o
  -6   2  10      906.80      884.02     22.01 o
  -5   2  10       93.62       98.91      6.64 o
  -4   2  10      200.17      199.42     21.34 o
  -3   2  10       49.69       64.89      8.92 o
  -2   2  10       33.25       43.86      6.12 o
  -1   2  10      179.52      165.17      5.42 o
   0   2  10       27.91       26.37      3.48 o
   1   2  10      241.10      227.76      7.25 o
   2   2  10        0.85        2.47      0.88 o
   3   2  10      234.92      245.67      7.49 o
   4   2  10       71.47       70.92      9.49 o
   5   2  10       24.39       17.18      2.82 o
   6   2  10       22.02       23.39      4.99 o
   7   2  10        0.95        0.72      0.43 o
 -12   3  10       14.10       11.46      5.41 o
 -11   3  10        2.71        3.73      0.82 o
 -10   3  10        0.78        1.83      0.55 o
  -9   3  10       14.52       22.64      2.37 o
  -8   3  10       58.55       52.65      3.16 o
  -7   3  10      453.86      421.91      8.52 o
  -6   3  10      758.29      754.09     15.25 o
  -5   3  10       95.09       89.17      5.98 o
  -4   3  10       12.02       13.97      1.58 o
  -3   3  10        1.61        2.37      0.47 o
  -2   3  10       56.26       58.91      3.71 o
  -1   3  10      146.85      112.19      6.46 o
   0   3  10      131.09      138.38      7.87 o
   1   3  10        2.58        2.52      0.84 o
   2   3  10       51.43       48.05      6.56 o
   3   3  10       30.75       36.97      3.91 o
   4   3  10       11.60        7.91      2.03 o
   5   3  10      120.12      152.16      9.24 o
   6   3  10        0.01        2.17      0.99 o
 -11   4  10        2.32        2.01      1.17 o
 -10   4  10        4.64        3.81      0.75 o
  -9   4  10       81.44       81.85      4.26 o
  -8   4  10        4.93        3.15      0.68 o
  -7   4  10        2.40        4.06      1.28 o
  -6   4  10       90.37       84.47      7.41 o
  -5   4  10        3.77        4.33      0.91 o
  -4   4  10      244.95      242.43     10.31 o
  -3   4  10      127.79      130.06      5.60 o
  -2   4  10       13.44       12.24      2.48 o
  -1   4  10      118.49      134.91      4.68 o
   0   4  10      281.39      291.83      8.16 o
   1   4  10       22.36       25.04      2.77 o
   2   4  10       18.90       25.32      3.68 o
   3   4  10       22.28       26.02      4.73 o
   4   4  10       13.79       13.67      3.58 o
   5   4  10       51.56       54.94      5.41 o
 -10   5  10        3.12        2.41      0.56 o
  -9   5  10      102.01      110.85      7.34 o
  -8   5  10        4.12        3.81      0.68 o
  -7   5  10       54.15       48.75      4.42 o
  -6   5  10       96.76      102.80      4.17 o
  -5   5  10        0.29        1.00      1.06 o
  -4   5  10        3.95        5.44      3.82 o
  -3   5  10      146.41      135.78      6.09 o
  -2   5  10      153.90      150.43     12.48 o
  -1   5  10       41.47       38.05      3.83 o
   0   5  10        0.17        2.13      0.54 o
   1   5  10       55.67       57.46      8.60 o
   2   5  10        0.16        1.46      1.37 o
   3   5  10        0.03        3.63      1.36 o
   4   5  10        3.56        7.84      1.54 o
  -8   6  10       27.73       24.81      3.07 o
  -7   6  10        0.67        2.39      0.85 o
  -6   6  10      101.67      108.35      5.95 o
  -5   6  10       86.85       86.59      4.90 o
  -4   6  10        8.73        8.36      2.68 o
  -3   6  10      373.48      391.28     20.80 o
  -2   6  10       59.58       49.91      7.62 o
  -1   6  10       44.22       44.98      7.02 o
   0   6  10        6.02       11.81      2.94 o
   1   6  10        1.89        2.90      1.96 o
   2   6  10       73.78       85.81      9.46 o
   3   6  10       35.79       31.09      4.95 o
  -5   7  10      163.83      188.63     15.05 o
  -4   7  10       18.88       14.38      2.83 o
  -3   7  10        0.00       -1.44      1.69 o
  -2   7  10        9.11       12.14      3.08 o
  -1   7  10       18.80       13.40      2.53 o
 -12   1  11        1.14        2.03      0.94 o
 -11   1  11       36.48       54.88     14.33 o
 -10   1  11       91.70      104.51      5.57 o
  -9   1  11       12.27       11.31      1.85 o
  -8   1  11        1.90        1.61      0.60 o
  -7   1  11      107.23       94.36      7.38 o
  -6   1  11       82.95       76.75     10.39 o
  -5   1  11      755.72      717.77     15.39 o
  -4   1  11      339.80      339.11     13.25 o
  -3   1  11       37.70       40.84      3.63 o
  -2   1  11       76.72       75.60      5.07 o
  -1   1  11       14.78       16.77      1.71 o
   0   1  11      330.10      219.69     36.23 o
   1   1  11       15.27       17.63      2.64 o
   2   1  11        6.68        5.85      1.11 o
   3   1  11       50.87       50.60      5.68 o
   4   1  11        9.34        7.20      1.50 o
   5   1  11        0.02        1.02      0.48 o
   6   1  11       35.53       46.50      6.05 o
 -12   2  11       21.44       20.39      3.32 o
 -11   2  11        0.49        1.85      0.72 o
 -10   2  11        1.45        1.64      0.56 o
  -9   2  11       25.90       25.71      4.50 o
  -8   2  11      328.98      319.99     22.68 o
  -7   2  11      207.47      193.36      8.34 o
  -6   2  11      227.31      221.16      4.99 o
  -5   2  11      527.84      506.36     15.59 o
  -4   2  11     1063.69     1085.71     29.74 o
  -3   2  11       28.95       20.38      2.93 o
  -2   2  11       73.86       76.04      5.93 o
  -1   2  11       18.91       20.38      2.93 o
   0   2  11        2.00        0.20      1.00 o
   1   2  11        0.02        1.39      1.25 o
   2   2  11        0.12        2.35      1.48 o
   3   2  11       16.38       18.32      3.12 o
   4   2  11        6.15        4.82      1.73 o
   5   2  11       21.52       23.52      4.63 o
   6   2  11       31.85       38.33      5.43 o
 -11   3  11        8.18        8.44      1.12 o
 -10   3  11       30.32       39.00      5.10 o
  -9   3  11       58.58       56.60      6.10 o
  -8   3  11      126.77      117.32      5.05 o
  -7   3  11      389.85      347.72     10.17 o
  -6   3  11      269.42      248.23      6.03 o
  -5   3  11       66.93       73.42      4.45 o
  -4   3  11        9.48        8.73      1.37 o
  -3   3  11     1135.71     1149.08     21.81 o
  -2   3  11     1060.23     1046.57     35.70 o
  -1   3  11      407.58      433.68     16.84 o
   0   3  11       73.11       74.84      8.71 o
   1   3  11      199.41      212.99     11.85 o
   2   3  11      259.88      261.60      7.17 o
   3   3  11        2.09        0.34      0.77 o
   4   3  11       26.31       35.78      6.92 o
   5   3  11        0.66        0.58      0.88 o
 -10   4  11        0.35        1.11      0.89 o
  -9   4  11       12.41       10.61      2.80 o
  -8   4  11        5.85        1.50      1.08 o
  -7   4  11        6.03        4.50      1.09 o
  -6   4  11        0.00        0.43      0.58 o
  -5   4  11       42.04       39.66      3.94 o
  -4   4  11       11.64       12.84      2.10 o
  -3   4  11       14.03       11.68      2.15 o
  -2   4  11      331.81      343.64     20.88 o
  -1   4  11      601.95      587.65     58.41 o
   0   4  11       37.18       36.59      6.88 o
   1   4  11       70.71       67.88      8.03 o
   2   4  11        1.01        1.47      0.47 o
   3   4  11       41.51       65.58      7.80 o
   4   4  11        0.05        2.05      0.68 o
  -9   5  11       43.33       41.29      2.82 o
  -8   5  11       32.95       26.48      3.75 o
  -7   5  11        2.75        6.11      1.52 o
  -6   5  11      134.21      129.42      6.28 o
  -5   5  11       90.31       95.79      5.34 o
  -4   5  11       91.40       86.06      4.01 o
  -3   5  11       71.86       72.72      9.80 o
  -2   5  11        2.15        1.41      0.60 o
  -1   5  11       19.43       21.28      2.61 o
   0   5  11        6.30        5.15      1.21 o
   1   5  11        0.34        0.42      0.88 o
   2   5  11        2.69        2.38      1.36 o
   3   5  11       77.34       88.81     11.98 o
  -7   6  11        0.73        0.92      0.71 o
  -6   6  11       10.23       13.48      1.84 o
  -5   6  11      133.15      148.57      7.68 o
  -4   6  11       44.63       43.03      5.90 o
  -3   6  11      122.77      128.36      9.86 o
  -2   6  11      118.72      130.43      8.97 o
  -1   6  11       13.53       19.11      4.05 o
   0   6  11       14.26       17.31      3.48 o
   1   6  11       13.23       17.94      3.50 o
 -11   0  12        0.14       -0.04      0.86 o
 -10   0  12      105.34      130.05      8.41 o
  -9   0  12       13.73       20.43      3.31 o
  -8   0  12      191.40      191.05      9.56 o
  -7   0  12      135.15      136.86      7.41 o
  -6   0  12       62.28       68.34      5.23 o
  -5   0  12     2098.92     2192.61    437.56 o
  -4   0  12        0.02        1.43      0.83 o
  -3   0  12       15.89       12.58      2.76 o
  -2   0  12       41.65       35.60      4.13 o
  -1   0  12       14.84       17.67      3.66 o
   0   0  12      807.93      525.69     14.60 o
   1   0  12       46.52       45.34      7.39 o
   2   0  12      458.76      513.36     24.88 o
   3   0  12      290.73      319.36     18.20 o
   4   0  12        0.76        0.76      0.59 o
   5   0  12        0.15       -0.32      0.75 o
 -11   1  12        0.04        0.99      0.50 o
 -10   1  12       63.84       70.08      9.66 o
  -9   1  12       19.51       19.27      2.40 o
  -8   1  12       24.22       21.13      2.36 o
  -7   1  12        1.06        1.59      0.88 o
  -6   1  12      268.79      286.16      8.90 o
  -5   1  12        6.03        6.53      1.02 o
  -4   1  12      214.67      224.81      7.15 o
  -3   1  12      396.41      392.28     10.05 o
  -2   1  12      283.27      278.98     12.28 o
  -1   1  12      121.06      111.65      5.92 o
   0   1  12       63.43       61.42      3.55 o
   1   1  12       39.72       40.83      4.79 o
   2   1  12       12.03       12.52      2.11 o
   3   1  12       44.72       48.26      5.52 o
   4   1  12       90.69       96.47      7.58 o
   5   1  12        8.61       12.62      2.38 o
 -11   2  12        0.81        1.33      0.43 o
 -10   2  12        4.93        3.42      0.70 o
  -9   2  12       29.02       23.49      6.80 o
  -8   2  12       15.87       18.33      1.94 o
  -7   2  12       32.69       29.06      2.96 o
  -6   2  12      116.46      117.62      5.10 o
  -5   2  12       35.97       40.90      2.49 o
  -4   2  12        4.38        3.29      2.72 o
  -3   2  12      250.80      293.16     12.58 o
  -2   2  12      636.89      827.07     22.83 o
  -1   2  12       25.77       28.56      3.35 o
   0   2  12      235.26      220.66      8.97 o
   1   2  12        5.36        4.06      1.31 o
   2   2  12       40.87       50.24      8.69 o
   3   2  12        2.56        3.43      1.17 o
   4   2  12        3.71        3.12      0.84 o
 -10   3  12       15.83       15.37      2.28 o
  -9   3  12        1.43        1.91      0.81 o
  -8   3  12        3.06        1.86      0.59 o
  -7   3  12       17.32       13.22      2.86 o
  -6   3  12        0.43        0.34      0.50 o
  -5   3  12      224.85      248.86     10.48 o
  -4   3  12      533.87      562.92     23.07 o
  -3   3  12       23.43       24.92      3.61 o
  -2   3  12       47.72       39.19      3.91 o
  -1   3  12       22.29       20.63      2.29 o
   0   3  12       90.64       93.94      3.75 o
   1   3  12       85.38       79.37      4.61 o
   2   3  12       38.23       36.71     10.99 o
   3   3  12        0.08        0.71      0.59 o
   4   3  12        2.84        2.76      1.30 o
  -9   4  12        0.28        2.36      0.72 o
  -8   4  12       50.29       55.65      3.30 o
  -7   4  12       36.03       33.43      4.56 o
  -6   4  12        3.25        5.69      2.32 o
  -5   4  12        8.64        8.23      1.67 o
  -4   4  12      149.76      148.27      7.38 o
  -3   4  12      132.93      112.90      4.83 o
  -2   4  12      164.76      156.48      9.84 o
  -1   4  12      426.68      503.57     24.84 o
   0   4  12      206.61      217.12      7.60 o
   1   4  12      131.86      135.06     19.94 o
   2   4  12       13.95       11.73      2.09 o
   3   4  12       37.24       36.04      4.44 o
  -8   5  12       75.50       74.40      8.91 o
  -7   5  12       57.23       55.30      4.50 o
  -6   5  12       30.34       30.40      4.17 o
  -5   5  12       65.80       67.13      6.59 o
  -4   5  12       30.84       35.76      4.82 o
  -3   5  12        1.27        1.82      1.74 o
  -2   5  12       44.18       41.40      5.68 o
  -1   5  12      101.06       85.28      5.21 o
   0   5  12      130.33      129.72     17.14 o
   1   5  12       23.03       22.31      3.75 o
 -10   1  13        8.26       16.42      2.54 o
  -9   1  13       53.81       48.87      6.45 o
  -8   1  13       27.15       38.86      5.70 o
  -7   1  13      190.91      193.16     12.24 o
  -6   1  13      118.05      123.33      5.18 o
  -5   1  13       14.69       12.03      1.86 o
  -4   1  13       77.21       84.73      5.17 o
  -3   1  13      153.04      144.11      6.39 o
  -2   1  13       51.51       51.11      5.05 o
  -1   1  13      170.92      173.11      8.12 o
   0   1  13       33.18       31.71      3.72 o
   1   1  13       19.13       22.65      2.72 o
   2   1  13      455.39      245.90     22.25 o
   3   1  13        2.74        1.87      1.38 o
 -10   2  13       13.89       14.23      1.77 o
  -9   2  13       10.95        8.82      1.35 o
  -8   2  13        0.48        1.56      0.54 o
  -7   2  13        4.34        3.99      1.01 o
  -6   2  13      105.14       92.08     11.66 o
  -5   2  13      120.16      122.41      4.77 o
  -4   2  13      216.06      206.95     17.78 o
  -3   2  13      428.62      403.93     16.71 o
  -2   2  13       96.34       95.56      6.68 o
  -1   2  13      135.32      125.37      6.52 o
   0   2  13        1.50       -0.51      0.94 o
   1   2  13       79.66       76.13      5.40 o
   2   2  13       15.78       15.55      3.40 o
   3   2  13        7.70        6.06      1.64 o
  -9   3  13        0.77        1.17      0.41 o
  -8   3  13       90.30       91.82      5.82 o
  -7   3  13       38.61       37.15      4.98 o
  -6   3  13       70.23       74.16      7.42 o
  -5   3  13       91.52       91.28      4.58 o
  -4   3  13        1.51        0.79      0.45 o
  -3   3  13       77.57       80.47      4.86 o
  -2   3  13       92.38       90.57      4.00 o
  -1   3  13      482.76      460.96     35.16 o
   0   3  13      547.03      489.38     68.75 o
   1   3  13      118.51      130.46      9.01 o
   2   3  13       43.68       36.19      6.86 o
  -8   4  13       24.43       25.62      2.85 o
  -7   4  13        4.62        3.67      0.73 o
  -6   4  13        4.26        5.95      1.10 o
  -5   4  13        0.62        1.11      0.35 o
  -4   4  13       87.86       83.46      4.62 o
  -3   4  13       36.53       26.78      3.73 o
  -2   4  13      112.30      103.16      5.61 o
  -1   4  13      122.14      128.73      8.71 o
   0   4  13      179.76      201.96     15.43 o
   1   4  13       54.04       44.07      5.56 o
  -5   5  13       27.38       27.33      3.24 o
  -4   5  13       14.73       16.36      2.10 o
  -3   5  13       42.45       48.33      4.21 o
  -9   0  14        1.82        1.99      0.75 o
  -8   0  14       12.97       19.98      3.90 o
  -7   0  14        7.43       10.56      2.32 o
  -6   0  14       41.33       41.18      6.23 o
  -5   0  14        2.13        1.24      0.59 o
  -4   0  14        9.97       10.60      2.77 o
  -3   0  14      536.99      582.21    106.81 o
  -2   0  14      238.09      277.54     14.58 o
  -1   0  14       42.21       48.16      9.42 o
   1   0  14       28.26       30.77      5.11 o
  -9   1  14        5.04        5.07      1.40 o
  -8   1  14        5.97        3.63      0.78 o
  -7   1  14       49.01       42.52      7.86 o
  -6   1  14        3.69        3.99      1.21 o
  -5   1  14        4.80        4.39      1.01 o
  -4   1  14      122.80      130.18      6.61 o
  -3   1  14       69.31       70.72      3.64 o
  -2   1  14       37.89       33.75      4.71 o
  -1   1  14       21.73       23.46      3.34 o
   0   1  14        1.75        1.48      0.92 o
   1   1  14        4.83        6.15      2.00 o
  -8   2  14       96.39      106.84     11.96 o
  -7   2  14       82.39       69.05      9.54 o
  -6   2  14        4.59        1.88      1.48 o
  -5   2  14      218.99      209.45     12.35 o
  -4   2  14        0.81        1.83      0.42 o
  -3   2  14        6.75        7.61      1.78 o
  -2   2  14      107.88       89.48      6.14 o
  -1   2  14       22.29       14.52      3.03 o
   0   2  14       23.59       20.52      3.57 o
   1   2  14        6.65        5.70      1.67 o
  -7   3  14       30.09       30.76      3.55 o
  -6   3  14       12.26       17.14      2.61 o
  -5   3  14       43.65       54.94      3.22 o
  -4   3  14        0.37        0.29      0.79 o
  -3   3  14       27.73       33.23      4.53 o
  -2   3  14      289.37      318.71     23.37 o
  -1   3  14       26.14       25.80      2.97 o
   0   3  14        0.18        1.60      1.22 o
  -4   4  14        3.81        3.18      1.03 o
  -7   1  15        4.79        4.10      1.10 o
  -6   1  15        0.21        0.68      0.65 o
  -5   1  15       31.00       34.43      4.99 o
  -4   1  15      390.00      435.32     35.19 o
  -3   1  15       34.08       28.29      3.83 o
  -2   1  15        0.07        0.15      0.33 o
  -5   2  15      143.18      142.47     11.80 o
  -4   2  15        0.01        0.70      0.40 o
  -3   2  15        9.51        9.43      1.20 o
 
